# Supplementary material for: Comparative analysis of the tear protein profile in herpes simplex virus type 1 epithelial keratitis
Source: BMC Ophthalmol. 2020 Aug 31;20:355. doi: 10.1186/s12886-020-01626-3 (PMC7461310; doi:10.1186/s12886-020-01626-3)
Supplement: Supplementary file 1 — Additional file 1: Table S1. Tear proteome of HSV-1 epithelial keratitis patients. [file 12886_2020_1626_MOESM1_ESM.xlsx]

## Sheet: HSV-1 keratitis
S1 Table. Tear proteome of HSV-1 epithelial keratitis patients.
Gene Symbol	Gene ID	Description	Number of spectra
			Patient-1	Patient-2	Patient-3
A1BG	1	alpha-1-B glycoprotein(A1BG)	6	24	8
A2M	2	alpha-2-macroglobulin(A2M)	8	58	4
AARS	16	alanyl-tRNA synthetase(AARS)	4	4	0
ABCF1	23	ATP binding cassette subfamily F member 1(ABCF1)	4	0	0
ABI1	10006	abl interactor 1(ABI1)	5	7	2
ACAA1	30	acetyl-CoA acyltransferase 1(ACAA1)	0	1	0
ACADVL	37	acyl-CoA dehydrogenase, very long chain(ACADVL)	0	7	0
ACAT1	38	acetyl-CoA acetyltransferase 1(ACAT1)	1	6	0
ACAT2	39	acetyl-CoA acetyltransferase 2(ACAT2)	0	3	0
ACLY	47	ATP citrate lyase(ACLY)	0	1	1
ACO1	48	aconitase 1(ACO1)	12	1	3
ACO2	50	aconitase 2(ACO2)	2	1	2
ACP1	52	acid phosphatase 1, soluble(ACP1)	2	0	21
ACTG2	72	actin, gamma 2, smooth muscle, enteric(ACTG2)	0	1	1
ACTN4	81	actinin alpha 4(ACTN4)	56	86	35
ACTR1A	10121	ARP1 actin-related protein 1 homolog A, centractin alpha(ACTR1A)	2	2	1
ACTR1B	10120	ARP1 actin-related protein 1 homolog B, centractin beta(ACTR1B)	0	5	0
ACYP2	98	acylphosphatase 2(ACYP2)	0	35	0
ADD3	120	adducin 3(ADD3)	0	1	1
ADH1C	126	alcohol dehydrogenase 1C (class I), gamma polypeptide(ADH1C)	3	0	0
ADH5	128	alcohol dehydrogenase 5 (class III), chi polypeptide(ADH5)	7	12	2
ADH7	131	alcohol dehydrogenase 7 (class IV), mu or sigma polypeptide(ADH7)	18	23	1
ADIRF	10974	adipogenesis regulatory factor(ADIRF)	0	1	0
ADRM1	11047	adhesion regulating molecule 1(ADRM1)	0	32	0
ADSS	159	adenylosuccinate synthase(ADSS)	4	12	7
AFM	173	afamin(AFM)	2	4	0
AGL	178	amylo-alpha-1, 6-glucosidase, 4-alpha-glucanotransferase(AGL)	7	2	0
AGT	189	alanine-glyoxylate aminotransferase(AGXT)	9	4	6
AHCY	191	adenosylhomocysteinase(AHCY)	0	2	5
AHCYL1	10768	adenosylhomocysteinase like 1(AHCYL1)	11	1	5
AHSA1	10598	activator of Hsp90 ATPase activity 1(AHSA1)	0	1	0
AHSG	197	alpha 2-HS glycoprotein(AHSG)	4	0	2
AIFM1	9131	apoptosis inducing factor, mitochondria associated 1(AIFM1)	3	8	0
AK1	203	adenylate kinase 1(AK1)	2	0	1
AK2	204	adenylate kinase 2(AK2)	32	3	9
AKR1A1	10327	aldo-keto reductase family 1 member A1(AKR1A1)	3	0	4
AKR1C1	1645	aldo-keto reductase family 1 member C1(AKR1C1)	7	0	6
AKR7A2	8574	aldo-keto reductase family 7 member A2(AKR7A2)	15	0	55
ALAD	210	aminolevulinate dehydratase(ALAD)	2	1	18
ALB	213	albumin(ALB)	234	164	213
ALCAM	214	activated leukocyte cell adhesion molecule(ALCAM)	0	0	3
ALDH1A1	216	aldehyde dehydrogenase 1 family member A1(ALDH1A1)	2	4	2
ALDH1A3	220	aldehyde dehydrogenase 1 family member A3(ALDH1A3)	8	14	14
ALDH1L1	10840	aldehyde dehydrogenase 1 family member L1(ALDH1L1)	43	71	12
ALDH3A1	218	aldehyde dehydrogenase 3 family member A1(ALDH3A1)	3	19	7
ALDH7A1	501	aldehyde dehydrogenase 7 family member A1(ALDH7A1)	14	1	0
ALDH9A1	223	aldehyde dehydrogenase 9 family member A1(ALDH9A1)	0	2	0
ALDOA	226	aldolase, fructose-bisphosphate A(ALDOA)	0	5	2
ALDOC	230	aldolase, fructose-bisphosphate C(ALDOC)	24	6	1
AMBP	259	alpha-1-microglobulin/bikunin precursor(AMBP)	7	13	3
AMY1A	279	amylase, alpha 2A (pancreatic)(AMY2A)	4	4	6
ANG	283	angiogenin(ANG)	0	2	0
ANPEP	290	alanyl aminopeptidase, membrane(ANPEP)	7	8	1
ANXA1	301	annexin A1(ANXA1)	65	56	39
ANXA11	311	annexin A11(ANXA11)	0	31	0
ANXA2	302	annexin A2(ANXA2)	6	7	7
ANXA3	306	annexin A3(ANXA3)	0	4	3
ANXA4	307	annexin A4(ANXA4)	0	1	1
ANXA5	308	annexin A5(ANXA5)	0	3	3
AP1B1	162	adaptor related protein complex 1 beta 1 subunit(AP1B1)	16	3	3
AP1M2	10053	adaptor related protein complex 1 mu 2 subunit(AP1M2)	8	0	5
AP1S1	1174	adaptor related protein complex 1 sigma 1 subunit(AP1S1)	4	27	0
AP2A1	160	adaptor related protein complex 2 alpha 1 subunit(AP2A1)	0	2	2
AP2A2	161	adaptor related protein complex 2 alpha 2 subunit(AP2A2)	0	1	5
APCS	325	amyloid P component, serum(APCS)	0	11	0
APEH	327	acylaminoacyl-peptide hydrolase(APEH)	5	13	1
APEX1	328	apurinic/apyrimidinic endodeoxyribonuclease 1(APEX1)	3	5	0
APOA1	335	apolipoprotein A1(APOA1)	34	5	4
APOA2	336	apolipoprotein A2(APOA2)	6	3	8
APOA4	337	apolipoprotein A4(APOA4)	4	4	1
APOB	338	apolipoprotein B(APOB)	2	5	1
APOC3	345	apolipoprotein C3(APOC3)	5	1	5
APOD	347	apolipoprotein D(APOD)	6	0	4
APOE	348	apolipoprotein E(APOE)	2	15	1
APOH	350	apolipoprotein H(APOH)	2	21	2
APRT	353	adenine phosphoribosyltransferase(APRT)	3	1	7
ARCN1	372	archain 1(ARCN1)	16	10	2
ARF3	377	ADP ribosylation factor 3(ARF3)	13	28	5
ARF4	378	ADP ribosylation factor 4(ARF4)	3	6	1
ARF5	381	ADP ribosylation factor 5(ARF5)	12	0	1
ARF6	382	ADP ribosylation factor 6(ARF6)	2	4	0
ARHGAP1	392	Rho GTPase activating protein 1(ARHGAP1)	8	3	1
ARHGDIA	396	Rho GDP dissociation inhibitor alpha(ARHGDIA)	9	1	0
ARHGDIB	397	Rho GDP dissociation inhibitor beta(ARHGDIB)	19	0	0
ARID1A	8289	AT-rich interaction domain 1A(ARID1A)	0	4	0
ARID4A	5926	AT-rich interaction domain 4A(ARID4A)	2	0	0
ARL3	403	ADP ribosylation factor like GTPase 3(ARL3)	10	15	9
ARPC1B	10095	actin related protein 2/3 complex subunit 1B(ARPC1B)	0	2	0
ARPC2	10109	actin related protein 2/3 complex subunit 2(ARPC2)	0	0	1
ARPC5	10092	actin related protein 2/3 complex subunit 5(ARPC5)	7	4	3
ARSA	410	arylsulfatase A(ARSA)	8	0	6
ASAH1	427	N-acylsphingosine amidohydrolase 1(ASAH1)	2	0	0
ASL	435	argininosuccinate lyase(ASL)	3	0	3
ASPH	444	aspartate beta-hydroxylase(ASPH)	15	11	7
ASS1	445	argininosuccinate synthase 1(ASS1)	2	1	0
ATIC	471	5-aminoimidazole-4-carboxamide ribonucleotide formyltransferase/IMP cyclohydrolase(ATIC)	11	32	2
ATOX1	475	antioxidant 1 copper chaperone(ATOX1)	2	3	8
ATP1A1	476	ATPase Na+/K+ transporting subunit alpha 1(ATP1A1)	4	23	7
ATP6AP2	10159	ATPase H+ transporting accessory protein 2(ATP6AP2)	0	1	0
ATP6V1A	523	ATPase H+ transporting V1 subunit A(ATP6V1A)	18	12	0
ATP6V1B2	526	ATPase H+ transporting V1 subunit B2(ATP6V1B2)	1	0	0
ATP6V1C1	528	ATPase H+ transporting V1 subunit C1(ATP6V1C1)	1	4	0
ATP6V1E1	529	ATPase H+ transporting V1 subunit E1(ATP6V1E1)	4	8	0
ATRN	8455	attractin(ATRN)	11	0	0
AZGP1	563	alpha-2-glycoprotein 1, zinc-binding(AZGP1)	34	27	51
AZU1	566	azurocidin 1(AZU1)	39	7	4
B3GNT3	10331	UDP-GlcNAc:betaGal beta-1,3-N-acetylglucosaminyltransferase 3(B3GNT3)	0	1	3
B4GALT1	2683	beta-1,4-galactosyltransferase 1(B4GALT1)	0	3	2
B4GALT4	8702	beta-1,4-galactosyltransferase 4(B4GALT4)	0	0	2
BAG1	573	BCL2 associated athanogene 1(BAG1)	0	1	0
BAG3	9531	BCL2 associated athanogene 3(BAG3)	0	65	12
BAP1	8314	BRCA1 associated protein 1(BAP1)	0	7	0
BASP1	10409	brain abundant membrane attached signal protein 1(BASP1)	0	1	0
BAX	581	BCL2 associated X, apoptosis regulator(BAX)	2	0	0
BCAR1	9564	BCAR1, Cas family scaffolding protein(BCAR1)	25	36	2
BCAS1	8537	breast carcinoma amplified sequence 1(BCAS1)	8	0	0
BFSP1	631	beaded filament structural protein 1(BFSP1)	6	15	5
BID	637	BH3 interacting domain death agonist(BID)	31	4	6
BLVRA	644	biliverdin reductase A(BLVRA)	5	0	1
BLVRB	645	biliverdin reductase B(BLVRB)	22	1	2
BPNT1	10380	3'(2'), 5'-bisphosphate nucleotidase 1(BPNT1)	3	4	7
BRAF	673	B-Raf proto-oncogene, serine/threonine kinase(BRAF)	2	4	0
BTD	686	biotinidase(BTD)	4	0	2
BTF3	689	basic transcription factor 3(BTF3)	0	4	0
BZW1	9689	basic leucine zipper and W2 domains 1(BZW1)	7	4	24
C1QC	714	complement C1q C chain(C1QC)	14	122	63
C1S	716	complement C1s(C1S)	0	4	0
C3	718	complement C3(C3)	210	121	93
C4A	721	complement C4B (Chido blood group)(C4B)	2	6	6
C4BPA	722	complement component 4 binding protein alpha(C4BPA)	1	8	3
C5	727	complement C5(C5)	13	18	3
C8A	731	complement C8 alpha chain(C8A)	5	8	2
C8G	733	complement C8 gamma chain(C8G)	21	7	14
C9	735	complement C9(C9)	1	0	17
CA8	767	carbonic anhydrase 8(CA8)	0	91	78
CALML3	810	calmodulin like 3(CALML3)	7	1	23
CALR	811	calreticulin(CALR)	3	82	56
CALU	813	calumenin(CALU)	32	23	0
CAMK2D	817	calcium/calmodulin dependent protein kinase II delta(CAMK2D)	0	0	2
CAMP	820	cathelicidin antimicrobial peptide(CAMP)	20	59	45
CAP1	10487	adenylate cyclase associated protein 1(CAP1)	0	2	0
CAPG	822	capping actin protein, gelsolin like(CAPG)	3	0	8
CAPN1	823	calpain 1(CAPN1)	4	7	0
CAPN2	824	calpain 2(CAPN2)	2	3	1
CAPNS1	826	calpain small subunit 1(CAPNS1)	8	0	9
CAPS	828	calcyphosine(CAPS)	23	11	12
CAPZA1	829	capping actin protein of muscle Z-line alpha subunit 1(CAPZA1)	2	6	4
CAPZA2	830	capping actin protein of muscle Z-line alpha subunit 2(CAPZA2)	12	0	21
CAPZB	832	capping actin protein of muscle Z-line beta subunit(CAPZB)	13	12	3
CASP10	843	caspase 10(CASP10)	33	26	45
CASP3	836	caspase 3(CASP3)	10	3	1
CASP4	837	caspase 4(CASP4)	7	4	8
CASP6	839	caspase 6(CASP6)	17	11	28
CAST	831	calpastatin(CAST)	6	3	3
CAT	847	catalase(CAT)	3	3	0
CBR1	873	carbonyl reductase 1(CBR1)	0	3	9
CBR3	874	carbonyl reductase 3(CBR3)	41	3	62
CCDC6	8030	coiled-coil domain containing 6(CCDC6)	7	0	0
CCT3	7203	chaperonin containing TCP1 subunit 3(CCT3)	0	2	0
CCT6A	908	chaperonin containing TCP1 subunit 6A(CCT6A)	19	2	27
CCT7	10574	chaperonin containing TCP1 subunit 7(CCT7)	0	1	0
CCT8	10694	chaperonin containing TCP1 subunit 8(CCT8)	11	1	0
CD14	929	CD14 molecule(CD14)	32	0	31
CD5L	922	CD5 molecule like(CD5L)	26	6	56
CD81	975	CD81 molecule(CD81)	0	7	16
CDC37	11140	cell division cycle 37(CDC37)	5	6	0
CDC42	998	cell division cycle 42(CDC42)	7	0	12
CDC5L	988	cell division cycle 5 like(CDC5L)	0	11	9
CDH1	999	cadherin 1(CDH1)	2	12	2
CFH	3075	complement factor H(CFH)	5	0	0
CFI	3426	complement factor I(CFI)	22	5	1
CFL1	1072	cofilin 1(CFL1)	2	2	5
CHI3L2	1117	chitinase 3 like 2(CHI3L2)	2	1	0
CIB1	10519	calcium and integrin binding 1(CIB1)	0	1	0
CKMT1B	1159	creatine kinase, mitochondrial 1B(CKMT1B)	0	24	6
CLIC1	1192	chloride intracellular channel 1(CLIC1)	7	3	6
CLINT1	9685	clathrin interactor 1(CLINT1)	11	0	3
CLN5	1203	ceroid-lipofuscinosis, neuronal 5(CLN5)	6	4	7
CLTB	1212	clathrin light chain B(CLTB)	0	2	4
CLTC	1213	clathrin heavy chain(CLTC)	7	19	2
CLU	1191	clusterin(CLU)	14	19	13
CNBP	7555	CCHC-type zinc finger nucleic acid binding protein(CNBP)	2	6	1
CNN2	1265	calponin 2(CNN2)	23	13	3
CNPY3	10695	canopy FGF signaling regulator 3(CNPY3)	0	1	0
COL6A1	1291	collagen type VI alpha 1 chain(COL6A1)	1	0	6
COMT	1312	catechol-O-methyltransferase(COMT)	13	0	14
COPA	1314	coatomer protein complex subunit alpha(COPA)	30	5	15
COPB1	1315	coatomer protein complex subunit beta 1(COPB1)	20	26	7
COPB2	9276	coatomer protein complex subunit beta 2(COPB2)	53	0	69
CORO1A	11151	coronin 1A(CORO1A)	0	2	0
COX6B1	1340	cytochrome c oxidase subunit 6B1(COX6B1)	53	0	21
CPD	1362	carboxypeptidase D(CPD)	16	9	4
CPNE1	8904	copine 1(CPNE1)	20	10	9
CPQ	10404	carboxypeptidase Q(CPQ)	0	1	0
CRABP2	1382	cellular retinoic acid binding protein 2(CRABP2)	26	21	61
CRIP2	1397	cysteine rich protein 2(CRIP2)	4	0	1
CRK	1398	CRK proto-oncogene, adaptor protein(CRK)	4	4	2
CRKL	1399	CRK like proto-oncogene, adaptor protein(CRKL)	7	5	2
CRYAB	1410	crystallin alpha B(CRYAB)	0	1	9
CRYM	1428	crystallin mu(CRYM)	4	2	17
CRYZ	1429	crystallin zeta(CRYZ)	13	0	7
CST1	1469	cystatin SN(CST1)	12	0	2
CST3	1471	cystatin C(CST3)	0	1	0
CST6	1474	cystatin E/M(CST6)	2	3	2
CSTA	1475	cystatin A(CSTA)	0	1	1
CSTB	1476	cystatin B(CSTB)	41	5	0
CTNNA1	1495	catenin alpha 1(CTNNA1)	7	6	2
CTPS1	1503	CTP synthase 1(CTPS1)	3	1	0
CTSB	1508	cathepsin B(CTSB)	1	0	0
CTSD	1509	cathepsin D(CTSD)	3	2	0
CTSF	8722	cathepsin F(CTSF)	8	0	1
CTSS	1520	cathepsin S(CTSS)	1	5	0
CTSV	1515	cathepsin V(CTSV)	2	2	0
CTSZ	1522	cathepsin Z(CTSZ)	13	4	1
CTTN	2017	cortactin(CTTN)	0	5	2
DAG1	1605	dystroglycan 1(DAG1)	4	1	0
DARS	1615	aspartyl-tRNA synthetase(DARS)	16	4	1
DCTN1	1639	dynactin subunit 1(DCTN1)	6	3	3
DCTN2	10540	dynactin subunit 2(DCTN2)	3	9	12
DDX1	1653	DEAD-box helicase 1(DDX1)	0	4	0
DEFB4A	1673	defensin beta 4A(DEFB4A)	116	104	77
DENR	8562	density regulated re-initiation and release factor(DENR)	7	0	12
DGKA	1606	diacylglycerol kinase alpha(DGKA)	0	2	12
DLD	1738	dihydrolipoamide dehydrogenase(DLD)	4	0	3
DMBT1	1755	deleted in malignant brain tumors 1(DMBT1)	0	5	5
DNAJA2	10294	DnaJ heat shock protein family (Hsp40) member A2(DNAJA2)	0	31	0
DNAJB1	3337	DnaJ heat shock protein family (Hsp40) member B1(DNAJB1)	0	4	1
DNAJB9	4189	DnaJ heat shock protein family (Hsp40) member B9(DNAJB9)	0	7	0
DNAJC3	5611	DnaJ heat shock protein family (Hsp40) member C3(DNAJC3)	12	3	1
DNM2	1785	dynamin 2(DNM2)	3	3	8
DNPH1	10591	2'-deoxynucleoside 5'-phosphate N-hydrolase 1(DNPH1)	8	1	0
DPP3	10072	dipeptidyl peptidase 3(DPP3)	6	0	1
DPYSL3	1809	dihydropyrimidinase like 3(DPYSL3)	0	1	1
DRG1	4733	developmentally regulated GTP binding protein 1(DRG1)	1	0	4
DRG2	1819	developmentally regulated GTP binding protein 2(DRG2)	67	24	11
DSG2	1829	desmoglein 2(DSG2)	21	0	0
DSP	1832	desmoplakin(DSP)	4	18	3
DUT	1854	deoxyuridine triphosphatase(DUT)	1	1	0
ECM1	1893	extracellular matrix protein 1(ECM1)	148	0	132
EEF1A1	1917	eukaryotic translation elongation factor 1 alpha 2(EEF1A2)	12	1	0
EEF1B2	1933	eukaryotic translation elongation factor 1 beta 2(EEF1B2)	0	0	13
EEF1D	1936	eukaryotic translation elongation factor 1 delta(EEF1D)	4	7	2
EEF1G	1937	eukaryotic translation elongation factor 1 gamma(EEF1G)	56	60	34
EEF2	1938	eukaryotic translation elongation factor 2(EEF2)	0	0	11
EGF	1950	epidermal growth factor(EGF)	135	105	53
EIF1	10209	eukaryotic translation initiation factor 1(EIF1)	0	31	0
EIF2S1	1965	eukaryotic translation initiation factor 2 subunit alpha(EIF2S1)	1	0	0
EIF3B	8662	eukaryotic translation initiation factor 3 subunit B(EIF3B)	5	0	0
EIF3C	8663	eukaryotic translation initiation factor 3 subunit C(EIF3C)	0	6	8
EIF3D	8664	eukaryotic translation initiation factor 3 subunit D(EIF3D)	1	0	0
EIF3G	8666	eukaryotic translation initiation factor 3 subunit G(EIF3G)	0	5	0
EIF3J	8669	eukaryotic translation initiation factor 3 subunit J(EIF3J)	0	3	0
EIF3S6	3646	eukaryotic translation initiation factor 3 subunit E(EIF3E)	2	3	7
EIF4A1	1973	eukaryotic translation initiation factor 4A1(EIF4A1)	11	1	3
EIF4E	1977	eukaryotic translation initiation factor 4E(EIF4E)	17	12	8
EIF4G1	1981	eukaryotic translation initiation factor 4 gamma 1(EIF4G1)	13	16	16
EIF4H	7458	eukaryotic translation initiation factor 4H(EIF4H)	0	0	3
EIF5	1983	eukaryotic translation initiation factor 5(EIF5)	3	0	2
EIF5B	9669	eukaryotic translation initiation factor 5B(EIF5B)	0	2	0
EIF6	3692	eukaryotic translation initiation factor 6(EIF6)	2	3	8
ELA2	1991	elastase, neutrophil expressed(ELANE)	4	7	1
ELOB	6923	transcription elongation factor B subunit 2(TCEB2)	0	2	2
ENO1	2026	enolase 2(ENO2)	31	17	5
ENSA	2029	endosulfine alpha(ENSA)	3	7	5
EPB41	2035	erythrocyte membrane protein band 4.1(EPB41)	13	16	3
EPB41L1	2036	erythrocyte membrane protein band 4.1 like 1(EPB41L1)	0	4	15
EPCAM	4072	epithelial cell adhesion molecule(EPCAM)	0	11	0
EPRS	2058	glutamyl-prolyl-tRNA synthetase(EPRS)	0	10	3
ERP29	10961	endoplasmic reticulum protein 29(ERP29)	0	1	21
ESD	2098	esterase D(ESD)	17	5	2
ETF1	2107	eukaryotic translation termination factor 1(ETF1)	2	7	2
ETFA	2108	electron transfer flavoprotein alpha subunit(ETFA)	21	4	2
EVPL	2125	envoplakin(EVPL)	13	5	7
EWSR1	2130	EWS RNA binding protein 1(EWSR1)	3	2	10
EXT1	2131	exostosin glycosyltransferase 1(EXT1)	2	2	5
EZR	7430	ezrin(EZR)	3	0	1
F12	2161	coagulation factor XII(F12)	3	1	1
F2	2147	coagulation factor II, thrombin(F2)	0	8	17
F5	2153	coagulation factor V(F5)	3	2	1
FABP4	2167	fatty acid binding protein 4(FABP4)	8	0	4
FABP5	2171	fatty acid binding protein 5(FABP5)	5	2	0
FAM13A	10144	family with sequence similarity 13 member A(FAM13A)	0	1	0
FAM3C	10447	family with sequence similarity 3 member C(FAM3C)	9	0	1
FASN	2194	fatty acid synthase(FASN)	6	23	11
FBLN1	2192	fibulin 1(FBLN1)	7	8	6
FBLN5	10516	fibulin 5(FBLN5)	0	1	0
FBP1	2203	fructose-bisphosphatase 1(FBP1)	11	4	1
FDPS	2224	farnesyl diphosphate synthase(FDPS)	7	5	0
FGA	2243	fibrinogen alpha chain(FGA)	0	4	2
FGG	2266	fibrinogen gamma chain(FGG)	13	0	14
FH	2395	frataxin(FXN)	3	4	11
FKBP1A	2280	FK506 binding protein 1A(FKBP1A)	21	9	1
FKBP2	2286	FK506 binding protein 2(FKBP2)	0	4	1
FLII	2314	FLII, actin remodeling protein(FLII)	9	8	0
FLNB	2317	filamin B(FLNB)	8	7	0
FN1	2335	fibronectin 1(FN1)	5	0	5
FNTA	2339	farnesyltransferase, CAAX box, alpha(FNTA)	4	0	6
FOLR1	2348	folate receptor 1(FOLR1)	4	0	56
FUCA1	2517	fucosidase, alpha-L- 1, tissue(FUCA1)	13	0	26
FUCA2	2519	fucosidase, alpha-L- 2, plasma(FUCA2)	7	8	4
FUT6	2528	fucosyltransferase 6(FUT6)	0	3	2
G6PD	2539	glucose-6-phosphate dehydrogenase(G6PD)	28	11	0
GALE	2582	UDP-galactose-4-epimerase(GALE)	0	5	27
GALK1	2584	galactokinase 1(GALK1)	5	0	5
GALNT2	2590	polypeptide N-acetylgalactosaminyltransferase 2(GALNT2)	4	0	1
GAPDH	2597	glyceraldehyde-3-phosphate dehydrogenase(GAPDH)	10	5	1
GARS	2617	glycyl-tRNA synthetase(GARS)	3	1	3
GART	2618	phosphoribosylglycinamide formyltransferase, phosphoribosylglycinamide synthetase, phosphoribosylaminoimidazole synthetase(GART)	4	1	9
GAS1	2619	growth arrest specific 1(GAS1)	3	8	17
GC	2638	GC, vitamin D binding protein(GC)	7	12	5
GCHFR	2644	GTP cyclohydrolase I feedback regulator(GCHFR)	0	0	13
GDI2	2665	GDP dissociation inhibitor 2(GDI2)	2	14	1
GFPT1	2673	glutamine--fructose-6-phosphate transaminase 1(GFPT1)	0	4	1
GGT2	2678	gamma-glutamyltransferase 1(GGT1)	0	2	63
GLA	2717	galactosidase alpha(GLA)	3	7	3
GLG1	2734	golgi glycoprotein 1(GLG1)	1	3	15
GLO1	2739	glyoxalase I(GLO1)	0	2	0
GLRX	2745	glutaredoxin(GLRX)	0	0	9
GLRX3	10539	glutaredoxin 3(GLRX3)	9	12	1
GLUL	2752	glutamate-ammonia ligase(GLUL)	2	4	5
GMDS	2762	GDP-mannose 4,6-dehydratase(GMDS)	2	1	3
GNAI2	2771	G protein subunit alpha i2(GNAI2)	1	1	1
GNB2	2783	G protein subunit beta 2(GNB2)	0	0	97
GNPDA1	10007	glucosamine-6-phosphate deaminase 1(GNPDA1)	8	0	4
GOT1	2805	glutamic-oxaloacetic transaminase 1(GOT1)	6	1	3
GOT2	2806	glutamic-oxaloacetic transaminase 2(GOT2)	3	7	2
GPI	2821	glucose-6-phosphate isomerase(GPI)	0	3	4
GPR56	9289	adhesion G protein-coupled receptor G1(ADGRG1)	51	0	12
GPX1	2876	glutathione peroxidase 1(GPX1)	0	9	1
GPX3	2878	glutathione peroxidase 3(GPX3)	12	6	8
GRHPR	9380	glyoxylate and hydroxypyruvate reductase(GRHPR)	12	55	2
GRN	2896	granulin precursor(GRN)	3	11	1
GSPT1	2935	G1 to S phase transition 1(GSPT1)	0	0	9
GSR	2936	glutathione-disulfide reductase(GSR)	3	1	5
GSS	2937	glutathione synthetase(GSS)	4	4	6
GSTA2	2939	glutathione S-transferase alpha 2(GSTA2)	4	37	13
GSTM1	2944	glutathione S-transferase mu 1(GSTM1)	0	0	17
GSTP1	2950	glutathione S-transferase pi 1(GSTP1)	0	0	1
GSTZ1	2954	glutathione S-transferase zeta 1(GSTZ1)	1	0	0
GUK1	2987	guanylate kinase 1(GUK1)	4	1	5
H2AFY	9555	H2A histone family member Y(H2AFY)	2	5	5
H4	8370	histone cluster 2 H4 family member a(HIST2H4A)	36	0	1
H6PD	9563	hexose-6-phosphate dehydrogenase/glucose 1-dehydrogenase(H6PD)	21	11	8
HADHA	3030	hydroxyacyl-CoA dehydrogenase/3-ketoacyl-CoA thiolase/enoyl-CoA hydratase (trifunctional protein), alpha subunit(HADHA)	1	5	22
HARS	3035	histidyl-tRNA synthetase(HARS)	0	0	13
HDAC4	9759	histone deacetylase 4(HDAC4)	0	1	0
HDLBP	3069	high density lipoprotein binding protein(HDLBP)	4	0	4
HEXB	3074	hexosaminidase subunit beta(HEXB)	0	14	14
HIBADH	11112	3-hydroxyisobutyrate dehydrogenase(HIBADH)	0	3	0
HIST1H1B	3009	histone cluster 1 H1 family member b(HIST1H1B)	11	0	38
HIST1H1C	3006	histone cluster 1 H1 family member c(HIST1H1C)	11	3	2
HK1	3098	hexokinase 1(HK1)	1	0	1
HLA-B	3106	major histocompatibility complex, class I, B(HLA-B)	41	0	0
HLA-C	3107	major histocompatibility complex, class I, C(HLA-C)	3	0	4
HMGA1	3159	high mobility group AT-hook 1(HMGA1)	0	4	0
HMGB1P1	10357	high mobility group box 1 pseudogene 1(HMGB1P1)	0	1	0
HMGN1	3150	high mobility group nucleosome binding domain 1(HMGN1)	0	0	5
HNRNPC	3183	heterogeneous nuclear ribonucleoprotein C (C1/C2)(HNRNPC)	0	2	0
HNRNPF	3185	heterogeneous nuclear ribonucleoprotein F(HNRNPF)	0	13	0
HNRNPM	4670	heterogeneous nuclear ribonucleoprotein M(HNRNPM)	0	3	0
HP	3240	haptoglobin(HP)	31	19	56
HPRT1	3251	hypoxanthine phosphoribosyltransferase 1(HPRT1)	1	21	11
HPX	3263	hemopexin(HPX)	47	0	5
HRG	3273	histidine rich glycoprotein(HRG)	8	0	12
HSBP1	3281	heat shock factor binding protein 1(HSBP1)	65	11	43
HSP90AA1	3320	heat shock protein 90 alpha family class A member 1(HSP90AA1)	1	0	0
HSP90AB1	3326	heat shock protein 90 alpha family class B member 1(HSP90AB1)	0	0	28
HSP90B1	7184	heat shock protein 90 beta family member 1(HSP90B1)	1	1	1
HSPA4	3308	heat shock protein family A (Hsp70) member 4(HSPA4)	43	12	7
HSPA5	3309	heat shock protein family A (Hsp70) member 5(HSPA5)	12	23	0
HSPA8	3312	heat shock protein family A (Hsp70) member 8(HSPA8)	19	47	21
HSPB1	3315	heat shock protein family B (small) member 1(HSPB1)	11	0	0
HSPD1	3329	heat shock protein family D (Hsp60) member 1(HSPD1)	2	0	0
HSPG2	3339	heparan sulfate proteoglycan 2(HSPG2)	11	24	15
HTRA1	5654	HtrA serine peptidase 1(HTRA1)	5	2	0
HUWE1	10075	HECT, UBA and WWE domain containing 1, E3 ubiquitin protein ligase(HUWE1)	4	7	10
HYOU1	10525	hypoxia up-regulated 1(HYOU1)	9	35	0
IDH1	3417	isocitrate dehydrogenase (NADP(+)) 1, cytosolic(IDH1)	10	3	0
IDH2	3418	isocitrate dehydrogenase (NADP(+)) 2, mitochondrial(IDH2)	0	0	1
IDS	3423	iduronate 2-sulfatase(IDS)	1	1	1
IFI16	3428	interferon gamma inducible protein 16(IFI16)	2	3	2
IFIT1	3434	interferon induced protein with tetratricopeptide repeats 1(IFIT1)	2	3	6
IGFBP3	3486	insulin like growth factor binding protein 3(IGFBP3)	10	0	0
IGFBP7	3490	insulin like growth factor binding protein 7(IGFBP7)	0	0	32
IGHA1	3493	immunoglobulin heavy constant alpha 1(IGHA1)	113	79	121
IGHG1	3500	immunoglobulin heavy constant gamma 1 (G1m marker)(IGHG1)	57	84	32
IGHG2	3501	immunoglobulin heavy constant gamma 2 (G2m marker)(IGHG2)	12	45	7
IGHG3	3502	immunoglobulin heavy constant gamma 3 (G3m marker)(IGHG3)	0	32	15
IGKC	3514	immunoglobulin kappa constant(IGKC)	17	5	17
IL12B	3593	interleukin 12B(IL12B)	36	28	28
IL18	3606	interleukin 18(IL18)	6	4	0
IL1A	3552	interleukin 1 alpha(IL1A)	112	39	56
IL1RN	3557	interleukin 1 receptor antagonist(IL1RN)	1	1	8
IL6	3569	interleukin 6(IL6)	34	9	0
ILF2	3608	interleukin enhancer binding factor 2(ILF2)	1	19	12
IMPA1	3612	inositol monophosphatase 1(IMPA1)	1	2	5
IMPDH2	3615	inosine monophosphate dehydrogenase 2(IMPDH2)	13	5	0
INPP1	3628	inositol polyphosphate-1-phosphatase(INPP1)	10	26	29
IQGAP1	8826	IQ motif containing GTPase activating protein 1(IQGAP1)	3	2	9
ITIH1	3697	inter-alpha-trypsin inhibitor heavy chain 1(ITIH1)	5	44	0
ITIH2	3698	inter-alpha-trypsin inhibitor heavy chain 2(ITIH2)	7	10	9
ITIH4	3700	inter-alpha-trypsin inhibitor heavy chain family member 4(ITIH4)	5	0	3
ITPA	3704	inosine triphosphatase(ITPA)	7	0	8
IVL	3713	involucrin(IVL)	1	2	33
JCHAIN	3512	joining chain of multimeric IgA and IgM(JCHAIN)	4	4	4
JUP	3728	junction plakoglobin(JUP)	2	3	4
KARS	3735	lysyl-tRNA synthetase(KARS)	4	4	7
KCND2	3751	potassium voltage-gated channel subfamily D member 2(KCND2)	14	20	12
KIF5B	3799	kinesin family member 5B(KIF5B)	5	15	1
LAMTOR5	10542	late endosomal/lysosomal adaptor, MAPK and MTOR activator 5(LAMTOR5)	0	1	0
LCN1	3933	lipocalin 1(LCN1)	156	78	157
LCN2	3934	lipocalin 2(LCN2)	34	57	72
LCP1	3936	lymphocyte cytosolic protein 1(LCP1)	4	0	3
LDHA	3939	lactate dehydrogenase A(LDHA)	6	9	4
LDHB	3945	lactate dehydrogenase B(LDHB)	11	1	1
LFNG	3955	LFNG O-fucosylpeptide 3-beta-N-acetylglucosaminyltransferase(LFNG)	0	2	0
LGALS3	3958	galectin 3(LGALS3)	3	8	2
LGALS7B	3963	galectin 7(LGALS7)	0	4	0
LGMN	5641	legumain(LGMN)	11	3	2
LMAN1	3998	lectin, mannose binding 1(LMAN1)	1	7	4
LMAN2	10960	lectin, mannose binding 2(LMAN2)	13	5	4
LMNA	4000	lamin A/C(LMNA)	11	12	31
LMO7	4008	LIM domain 7(LMO7)	5	2	6
LPP	4026	LIM domain containing preferred translocation partner in lipoma(LPP)	0	77	0
LRBA	987	LPS responsive beige-like anchor protein(LRBA)	0	13	57
LTA4H	4048	leukotriene A4 hydrolase(LTA4H)	1	9	5
LTBP3	4054	latent transforming growth factor beta binding protein 3(LTBP3)	0	1	0
LTF	4057	lactotransferrin(LTF)	301	123	95
LUM	4060	lumican(LUM)	5	14	6
LYPLA1	10434	lysophospholipase I(LYPLA1)	5	0	3
LYZ	4069	lysozyme(LYZ)	231	245	97
MAPK1	5594	mitogen-activated protein kinase 1(MAPK1)	16	0	0
MAPK3	5595	mitogen-activated protein kinase 3(MAPK3)	0	11	2
MAT2A	4144	methionine adenosyltransferase 2A(MAT2A)	25	22	8
MATR3	9782	matrin 3(MATR3)	0	5	0
MB	4151	myoglobin(MB)	4	23	1
MDH1	4190	malate dehydrogenase 1(MDH1)	3	4	0
MDH2	4191	malate dehydrogenase 2(MDH2)	1	11	1
ME1	4199	malic enzyme 1(ME1)	16	20	6
MELTF	4241	melanotransferrin(MELTF)	0	10	0
MFGE8	4240	milk fat globule-EGF factor 8 protein(MFGE8)	2	1	10
MGAT2	4247	mannosyl (alpha-1,6-)-glycoprotein beta-1,2-N-acetylglucosaminyltransferase(MGAT2)	0	3	0
MIF	4282	macrophage migration inhibitory factor (glycosylation-inhibiting factor)(MIF)	3	0	0
MINPP1	9562	multiple inositol-polyphosphate phosphatase 1(MINPP1)	8	4	3
MMP14	4323	matrix metallopeptidase 14(MMP14)	6	0	0
MMP9	4318	matrix metallopeptidase 9(MMP9)	1	0	7
MPI	4351	mannose phosphate isomerase(MPI)	2	10	4
MPO	4353	myeloperoxidase(MPO)	0	0	13
MPST	4357	mercaptopyruvate sulfurtransferase(MPST)	0	1	0
MSLN	10232	mesothelin(MSLN)	9	61	13
MSN	4478	moesin(MSN)	9	0	0
MSRA	4482	methionine sulfoxide reductase A(MSRA)	4	0	0
MTAP	4507	methylthioadenosine phosphorylase(MTAP)	1	0	7
MTHFD1	4522	methylenetetrahydrofolate dehydrogenase, cyclohydrolase and formyltetrahydrofolate synthetase 1(MTHFD1)	10	0	3
MUC1	4582	mucin 1, cell surface associated(MUC1)	0	2	0
MUC12	10071	mucin 12, cell surface associated(MUC12)	0	3	0
MUC5AC	4586	mucin 5AC, oligomeric mucus/gel-forming(MUC5AC)	6	5	1
MVP	9961	major vault protein(MVP)	8	21	12
MX1	4599	MX dynamin like GTPase 1(MX1)	1	5	2
MYH8	4626	myosin heavy chain 8(MYH8)	0	8	0
MYH9	4627	myosin heavy chain 9(MYH9)	32	23	9
MYL12A	10627	myosin light chain 12A(MYL12A)	0	2	0
MYL6	4637	myosin light chain 6(MYL6)	4	0	6
MYRF	745	myelin regulatory factor(MYRF)	1	16	15
NACA	4666	nascent polypeptide-associated complex alpha subunit(NACA)	12	0	3
NAE1	8883	NEDD8 activating enzyme E1 subunit 1(NAE1)	0	2	0
NAGLU	4669	N-acetyl-alpha-glucosaminidase(NAGLU)	32	1	0
NAMPT	10135	nicotinamide phosphoribosyltransferase(NAMPT)	6	0	0
NAP1L1	4673	nucleosome assembly protein 1 like 1(NAP1L1)	9	13	0
NAP1L4	4676	nucleosome assembly protein 1 like 4(NAP1L4)	1	1	3
NAPA	8775	NSF attachment protein alpha(NAPA)	2	3	6
NARS	4677	asparaginyl-tRNA synthetase(NARS)	0	0	21
NCAM1	4684	neural cell adhesion molecule 1(NCAM1)	0	6	0
NCL	4691	nucleolin(NCL)	6	11	5
NEBL	10529	nebulette(NEBL)	9	17	5
NEDD8	4738	neural precursor cell expressed, developmentally down-regulated 8(NEDD8)	16	1	2
NEU1	4758	neuraminidase 1(NEU1)	15	1	0
NME1	4830	NME/NM23 nucleoside diphosphate kinase 1(NME1)	6	5	4
NME2	4831	NME/NM23 nucleoside diphosphate kinase 2(NME2)	4	2	14
NMT2	9397	N-myristoyltransferase 2(NMT2)	0	2	0
NOL3	8996	nucleolar protein 3(NOL3)	8	9	1
NPC2	10577	NPC intracellular cholesterol transporter 2(NPC2)	10	6	1
NPEPPS	9520	aminopeptidase puromycin sensitive(NPEPPS)	11	5	0
NSF	4905	N-ethylmaleimide sensitive factor, vesicle fusing ATPase(NSF)	9	0	0
NUBP1	4682	nucleotide binding protein 1(NUBP1)	0	6	0
NUCB1	4924	nucleobindin 1(NUCB1)	5	6	1
NUCB2	4925	nucleobindin 2(NUCB2)	26	6	0
NUDC	10726	nuclear distribution C, dynein complex regulator(NUDC)	5	5	1
NUDT2	318	nudix hydrolase 2(NUDT2)	5	3	2
NUTF2	10204	nuclear transport factor 2(NUTF2)	2	0	0
OS9	10956	OS9, endoplasmic reticulum lectin(OS9)	0	1	0
OSBP	5007	oxysterol binding protein(OSBP)	2	1	1
OXSR1	9943	oxidative stress responsive 1(OXSR1)	12	1	7
P4HB	5034	prolyl 4-hydroxylase subunit beta(P4HB)	10	1	0
PA2G4	5036	proliferation-associated 2G4(PA2G4)	5	0	8
PABPC3	5042	poly(A) binding protein cytoplasmic 3(PABPC3)	7	0	0
PAFAH1B1	5048	platelet activating factor acetylhydrolase 1b regulatory subunit 1(PAFAH1B1)	4	1	7
PAFAH1B2	5049	platelet activating factor acetylhydrolase 1b catalytic subunit 2(PAFAH1B2)	6	1	5
PAFAH1B3	5050	platelet activating factor acetylhydrolase 1b catalytic subunit 3(PAFAH1B3)	5	12	10
PAK2	5062	p21 (RAC1) activated kinase 2(PAK2)	0	3	7
PAM	5066	peptidylglycine alpha-amidating monooxygenase(PAM)	9	0	1
PAPSS1	9061	3'-phosphoadenosine 5'-phosphosulfate synthase 1(PAPSS1)	0	62	0
PCBP1	5093	poly(rC) binding protein 1(PCBP1)	0	6	0
PCBP2	5094	poly(rC) binding protein 2(PCBP2)	0	6	0
PCDHGC3	5098	protocadherin gamma subfamily C, 3(PCDHGC3)	0	8	0
PCMT1	5110	protein-L-isoaspartate (D-aspartate) O-methyltransferase(PCMT1)	1	0	0
PCNA	5111	proliferating cell nuclear antigen(PCNA)	0	3	0
PCNT	5116	pericentrin(PCNT)	3	0	0
PCOLCE	5118	procollagen C-endopeptidase enhancer(PCOLCE)	0	0	5
PCYT2	5833	phosphate cytidylyltransferase 2, ethanolamine(PCYT2)	11	1	4
PDCD5	9141	programmed cell death 5(PDCD5)	3	2	0
PDIA3	2923	protein disulfide isomerase family A member 3(PDIA3)	1	3	4
PDIA4	9601	protein disulfide isomerase family A member 4(PDIA4)	22	0	4
PDLIM1	9124	PDZ and LIM domain 1(PDLIM1)	0	2	1
PDLIM5	10611	PDZ and LIM domain 5(PDLIM5)	7	0	1
PDXK	8566	pyridoxal (pyridoxine, vitamin B6) kinase(PDXK)	7	0	2
PEA15	8682	phosphoprotein enriched in astrocytes 15(PEA15)	2	1	3
PEBP1	5037	phosphatidylethanolamine binding protein 1(PEBP1)	1	35	1
PEPD	5184	peptidase D(PEPD)	1	1	9
PFAS	5198	phosphoribosylformylglycinamidine synthase(PFAS)	2	5	4
PFDN1	5201	prefoldin subunit 1(PFDN1)	0	6	0
PFDN2	5202	prefoldin subunit 2(PFDN2)	13	12	8
PFDN4	5203	prefoldin subunit 4(PFDN4)	0	6	0
PFDN5	5204	prefoldin subunit 5(PFDN5)	0	1	0
PFKM	5213	phosphofructokinase, muscle(PFKM)	3	4	5
PFKP	5214	phosphofructokinase, platelet(PFKP)	1	2	3
PFN1	5216	profilin 1(PFN1)	4	2	1
PFN2	5217	profilin 2(PFN2)	8	0	1
PGD	5226	phosphogluconate dehydrogenase(PGD)	5	11	8
PGK1	5230	phosphoglycerate kinase 1(PGK1)	12	1	0
PGM1	5236	phosphoglucomutase 1(PGM1)	13	3	4
PGM3	5238	phosphoglucomutase 3(PGM3)	6	15	1
PHB	5245	prohibitin(PHB)	7	3	3
PIGR	5284	polymeric immunoglobulin receptor(PIGR)	6	2	0
PIP	5304	prolactin induced protein(PIP)	12	0	4
PITPNA	5306	phosphatidylinositol transfer protein alpha(PITPNA)	3	12	9
PKM	5315	pyruvate kinase, muscle(PKM)	0	6	0
PLAA	9373	phospholipase A2 activating protein(PLAA)	3	10	4
PLCD1	5333	phospholipase C delta 1(PLCD1)	0	4	0
PLEC	5339	plectin(PLEC)	17	95	13
PLG	5340	plasminogen(PLG)	5	1	1
PLIN3	10226	perilipin 3(PLIN3)	5	1	1
PLOD1	5351	procollagen-lysine,2-oxoglutarate 5-dioxygenase 1(PLOD1)	0	15	0
PLOD2	5352	procollagen-lysine,2-oxoglutarate 5-dioxygenase 2(PLOD2)	0	6	0
PLS1	5357	plastin 1(PLS1)	6	1	0
PLS3	5358	plastin 3(PLS3)	0	1	0
PLTP	5360	phospholipid transfer protein(PLTP)	1	1	0
PMM2	5373	phosphomannomutase 2(PMM2)	1	24	23
PODXL	5420	podocalyxin like(PODXL)	0	1	2
POLQ	10721	DNA polymerase theta(POLQ)	0	1	0
POLR1C	9533	RNA polymerase I subunit C(POLR1C)	0	98	3
POLR2H	5437	RNA polymerase II subunit H(POLR2H)	0	2	0
POLR2I	5438	RNA polymerase II subunit I(POLR2I)	1	3	4
PPA1	5464	pyrophosphatase (inorganic) 1(PPA1)	1	33	4
PPIA	5478	peptidylprolyl isomerase A(PPIA)	5	1	0
PPIB	5479	peptidylprolyl isomerase B(PPIB)	6	1	1
PPL	5493	periplakin(PPL)	1	5	0
PPP1R11	6992	protein phosphatase 1 regulatory inhibitor subunit 11(PPP1R11)	5	1	1
PPP1R7	5510	protein phosphatase 1 regulatory subunit 7(PPP1R7)	6	0	0
PPP2CA	5515	protein phosphatase 2 catalytic subunit alpha(PPP2CA)	1	0	0
PPP2R1A	5518	protein phosphatase 2 scaffold subunit Aalpha(PPP2R1A)	0	0	2
PPP2R2A	5520	protein phosphatase 2 regulatory subunit Balpha(PPP2R2A)	7	0	0
PRDX1	5052	peroxiredoxin 1(PRDX1)	21	15	43
PRDX2	7001	peroxiredoxin 2(PRDX2)	7	2	1
PRDX3	10935	peroxiredoxin 3(PRDX3)	24	1	0
PRDX6	9588	peroxiredoxin 6(PRDX6)	1	35	6
PREP	5550	prolyl endopeptidase(PREP)	4	8	4
PRKACA	5566	protein kinase cAMP-activated catalytic subunit alpha(PRKACA)	0	7	0
PRKAR2A	5576	protein kinase cAMP-dependent type II regulatory subunit alpha(PRKAR2A)	7	5	3
PRKCD	5580	protein kinase C delta(PRKCD)	7	0	0
PRKCSH	5589	protein kinase C substrate 80K-H(PRKCSH)	2	4	0
PRMT1	3276	protein arginine methyltransferase 1(PRMT1)	1	2	0
PRMT5	10419	protein arginine methyltransferase 5(PRMT5)	4	2	4
PROM1	8842	prominin 1(PROM1)	2	3	10
PRPS2	5634	phosphoribosyl pyrophosphate synthetase 2(PRPS2)	1	4	4
PRTN3	5657	proteinase 3(PRTN3)	4	0	0
PSCA	8000	prostate stem cell antigen(PSCA)	5	3	0
PSMA1	5682	proteasome subunit alpha 1(PSMA1)	8	9	1
PSMA2	5683	proteasome subunit alpha 2(PSMA2)	0	24	3
PSMA3	5684	proteasome subunit alpha 3(PSMA3)	10	0	0
PSMC1	5700	proteasome 26S subunit, ATPase 1(PSMC1)	3	0	0
PSMC2	5701	proteasome 26S subunit, ATPase 2(PSMC2)	2	0	0
PSMC3	5702	proteasome 26S subunit, ATPase 3(PSMC3)	11	0	0
PSMD11	5717	proteasome 26S subunit, non-ATPase 11(PSMD11)	1	4	4
PSMD12	5718	proteasome 26S subunit, non-ATPase 12(PSMD12)	1	0	0
PSMD13	5719	proteasome 26S subunit, non-ATPase 13(PSMD13)	2	0	0
PSMD2	5708	proteasome 26S subunit, non-ATPase 2(PSMD2)	2	0	0
PSMD4	5710	proteasome 26S subunit, non-ATPase 4(PSMD4)	1	0	0
PSME1	5720	proteasome activator subunit 1(PSME1)	12	6	1
PSME2	5721	proteasome activator subunit 2(PSME2)	0	0	4
PTBP1	5725	polypyrimidine tract binding protein 1(PTBP1)	7	0	2
PTGES3	10728	prostaglandin E synthase 3(PTGES3)	13	31	10
PTPA	5524	protein phosphatase 2 phosphatase activator(PTPA)	15	0	0
PTPRB	5787	protein tyrosine phosphatase, receptor type B(PTPRB)	3	0	0
PTTG1IP	754	pituitary tumor-transforming 1 interacting protein(PTTG1IP)	12	32	111
PURA	5813	purine rich element binding protein A(PURA)	4	0	0
PYGB	5834	phosphorylase, glycogen; brain(PYGB)	11	3	3
PYGL	5836	phosphorylase, glycogen, liver(PYGL)	1	3	3
QSOX1	5768	quiescin sulfhydryl oxidase 1(QSOX1)	5	20	2
RAB11A	8766	RAB11A, member RAS oncogene family(RAB11A)	9	2	2
RAB11B	9230	RAB11B, member RAS oncogene family(RAB11B)	0	2	1
RAB1A	5861	RAB1A, member RAS oncogene family(RAB1A)	21	4	3
RAB2A	5862	RAB2A, member RAS oncogene family(RAB2A)	0	5	5
RAB5C	5878	RAB5C, member RAS oncogene family(RAB5C)	1	3	0
RAB7A	7879	RAB7A, member RAS oncogene family(RAB7A)	63	66	46
RAD21	5885	RAD21 cohesin complex component(RAD21)	1	0	0
RAD23A	5886	RAD23 homolog A, nucleotide excision repair protein(RAD23A)	25	0	5
RAD23B	5887	RAD23 homolog B, nucleotide excision repair protein(RAD23B)	8	10	1
RAN	5901	RAN, member RAS oncogene family(RAN)	12	0	0
RARRES1	5918	retinoic acid receptor responder 1(RARRES1)	25	0	1
RARRES2	5919	retinoic acid receptor responder 2(RARRES2)	2	0	0
RARS	5917	arginyl-tRNA synthetase(RARS)	1	5	0
RBBP9	10741	RB binding protein 9, serine hydrolase(RBBP9)	11	6	0
RBP1	5947	retinol binding protein 1(RBP1)	3	0	0
RBP4	5950	retinol binding protein 4(RBP4)	13	0	9
RCN1	5954	reticulocalbin 1(RCN1)	4	3	2
RDX	5962	radixin(RDX)	1	15	4
RIPK1	8737	receptor interacting serine/threonine kinase 1(RIPK1)	11	0	0
RNASE4	6038	ribonuclease A family member 4(RNASE4)	0	0	2
RNASET2	8635	ribonuclease T2(RNASET2)	2	12	0
RNF112	7732	ring finger protein 112(RNF112)	0	5	1
RNH1	6050	ribonuclease/angiogenin inhibitor 1(RNH1)	20	2	2
RNPEP	6051	arginyl aminopeptidase(RNPEP)	6	7	3
RPE	6120	ribulose-5-phosphate-3-epimerase(RPE)	3	0	0
RPL10A	4736	ribosomal protein L10a(RPL10A)	12	0	15
RPL23	9349	ribosomal protein L23(RPL23)	1	11	3
RPL4	6124	ribosomal protein L4(RPL4)	7	7	1
RPLP0	6175	ribosomal protein lateral stalk subunit P0(RPLP0)	2	0	0
RPLP2	6181	ribosomal protein lateral stalk subunit P2(RPLP2)	1	11	1
RPS3	6188	ribosomal protein S3(RPS3)	1	0	0
RPS4X	6191	ribosomal protein S4, X-linked(RPS4X)	0	13	0
RPS5	6193	ribosomal protein S5(RPS5)	0	3	0
RPSA	3921	ribosomal protein SA(RPSA)	0	6	0
RRBP1	6238	ribosome binding protein 1(RRBP1)	13	7	0
RSU1	6251	Ras suppressor protein 1(RSU1)	1	0	0
RUVBL2	10856	RuvB like AAA ATPase 2(RUVBL2)	3	8	4
RYR2	6262	ryanodine receptor 2(RYR2)	0	2	0
S100A11	6282	S100 calcium binding protein A11(S100A11)	6	0	0
S100A13	6284	S100 calcium binding protein A13(S100A13)	0	0	18
S100A4	6275	S100 calcium binding protein A4(S100A4)	34	5	54
S100A6	6277	S100 calcium binding protein A6(S100A6)	20	45	23
S100A7	6278	S100 calcium binding protein A7(S100A7)	0	2	0
S100A8	6279	S100 calcium binding protein A8(S100A8)	21	13	0
S100A9	6280	S100 calcium binding protein A9(S100A9)	0	0	2
S100P	6286	S100 calcium binding protein P(S100P)	2	0	4
SAA2	6288	serum amyloid A1(SAA1)	0	0	5
SARS	6301	seryl-tRNA synthetase(SARS)	2	16	7
SCEL	8796	sciellin(SCEL)	34	1	1
SCGB1D1	10648	secretoglobin family 1D member 1(SCGB1D1)	11	0	0
SCGB1D2	10647	secretoglobin family 1D member 2(SCGB1D2)	0	1	0
SCGB2A1	4246	secretoglobin family 2A member 1(SCGB2A1)	5	2	1
SCGB2A2	4250	secretoglobin family 2A member 2(SCGB2A2)	0	2	0
SCRN1	9805	secernin 1(SCRN1)	27	5	0
SEC13	6396	SEC13 homolog, nuclear pore and COPII coat complex component(SEC13)	0	0	4
SEC22B	9554	SEC22 homolog B, vesicle trafficking protein (gene/pseudogene)(SEC22B)	2	2	5
SELENBP1	8991	selenium binding protein 1(SELENBP1)	12	21	19
SELENOF	9403	selenoprotein F(SELENOF)	0	3	0
SERPINA1	5265	serpin family A member 1(SERPINA1)	12	34	11
SERPINA3	12	serpin family A member 3(SERPINA3)	5	0	0
SERPINA7	6906	serpin family A member 7(SERPINA7)	0	0	1
SERPINB13	5275	serpin family B member 13(SERPINB13)	8	0	0
SERPINB3	6317	serpin family B member 3(SERPINB3)	0	0	3
SERPINB5	5268	serpin family B member 5(SERPINB5)	0	9	1
SERPINB6	5269	serpin family B member 6(SERPINB6)	0	35	18
SERPINC1	462	serpin family C member 1(SERPINC1)	0	1	5
SERPIND1	3053	serpin family D member 1(SERPIND1)	11	0	17
SERPINF1	5176	serpin family F member 1(SERPINF1)	0	1	7
SERPINF2	5345	serpin family F member 2(SERPINF2)	0	2	0
SERPING1	710	serpin family G member 1(SERPING1)	6	1	4
SERPINI1	5274	serpin family I member 1(SERPINI1)	1	4	0
SET	6418	SET nuclear proto-oncogene(SET)	2	5	12
SFN	2810	stratifin(SFN)	2	2	6
SFRP1	6422	secreted frizzled related protein 1(SFRP1)	0	5	0
SGCB	6443	sarcoglycan beta(SGCB)	0	0	7
SH3BGRL	6451	SH3 domain binding glutamate rich protein like(SH3BGRL)	18	1	0
SH3GL1	6455	SH3 domain containing GRB2 like 1, endophilin A2(SH3GL1)	17	2	5
SHMT1	6470	serine hydroxymethyltransferase 1(SHMT1)	1	7	1
SLC12A2	6558	solute carrier family 12 member 2(SLC12A2)	11	3	5
SLC34A2	10568	solute carrier family 34 member 2(SLC34A2)	4	11	1
SLC9A3R1	9368	SLC9A3 regulator 1(SLC9A3R1)	17	4	15
SLK	9748	STE20 like kinase(SLK)	0	0	33
SLPI	6590	secretory leukocyte peptidase inhibitor(SLPI)	17	8	3
SMARCE1	6605	SWI/SNF related, matrix associated, actin dependent regulator of chromatin, subfamily e, member 1(SMARCE1)	0	0	5
SMPDL3A	10924	sphingomyelin phosphodiesterase acid like 3A(SMPDL3A)	4	1	0
SNAP91	9892	synaptosome associated protein 91(SNAP91)	0	28	0
SNCG	6623	synuclein gamma(SNCG)	0	0	1
SNRPD2	6633	small nuclear ribonucleoprotein D2 polypeptide(SNRPD2)	18	2	4
SNX2	6643	sorting nexin 2(SNX2)	1	10	1
SNX3	8724	sorting nexin 3(SNX3)	5	0	0
SOD1	6647	superoxide dismutase 1, soluble(SOD1)	3	0	4
SOD3	6649	superoxide dismutase 3, extracellular(SOD3)	19	4	2
SORBS1	10580	sorbin and SH3 domain containing 1(SORBS1)	0	1	0
SORD	6652	sorbitol dehydrogenase(SORD)	8	6	1
SORT1	6272	sortilin 1(SORT1)	14	1	2
SPAG9	9043	sperm associated antigen 9(SPAG9)	1	0	0
SPARCL1	8404	SPARC like 1(SPARCL1)	0	0	1
SPRR2A	6700	small proline rich protein 2A(SPRR2A)	6	1	3
SPRR3	6707	small proline rich protein 3(SPRR3)	18	0	0
SPTAN1	6709	spectrin alpha, non-erythrocytic 1(SPTAN1)	0	2	2
SPTBN1	6711	spectrin beta, non-erythrocytic 1(SPTBN1)	2	6	5
SPTBN2	6712	spectrin beta, non-erythrocytic 2(SPTBN2)	1	4	3
SRI	6717	sorcin(SRI)	2	0	0
SRP14	6727	signal recognition particle 14(SRP14)	0	0	1
SSB	6741	Sjogren syndrome antigen B(SSB)	6	12	0
ST13	6767	suppression of tumorigenicity 13 (colon carcinoma) (Hsp70 interacting protein)(ST13)	4	1	0
ST1A5	6818	sulfotransferase family 1A member 3(SULT1A3)	0	0	1
ST3GAL1	6482	ST3 beta-galactoside alpha-2,3-sialyltransferase 1(ST3GAL1)	4	7	1
ST3GAL4	6484	ST3 beta-galactoside alpha-2,3-sialyltransferase 4(ST3GAL4)	0	0	1
ST3GAL6	10402	ST3 beta-galactoside alpha-2,3-sialyltransferase 6(ST3GAL6)	0	1	0
STARD10	10809	StAR related lipid transfer domain containing 10(STARD10)	0	3	0
STAT1	6772	signal transducer and activator of transcription 1(STAT1)	10	15	3
STAU1	6780	staufen double-stranded RNA binding protein 1(STAU1)	1	2	1
STIP1	10963	stress induced phosphoprotein 1(STIP1)	5	2	2
STOM	2040	stomatin(STOM)	6	0	24
SUCLG1	8802	succinate-CoA ligase alpha subunit(SUCLG1)	1	0	0
SUCLG2	8801	succinate-CoA ligase GDP-forming beta subunit(SUCLG2)	1	0	0
TACC2	10579	transforming acidic coiled-coil containing protein 2(TACC2)	2	1	0
TACSTD2	4070	tumor-associated calcium signal transducer 2(TACSTD2)	6	3	3
TAF10	6881	TATA-box binding protein associated factor 10(TAF10)	0	0	2
TAGLN2	8407	transgelin 2(TAGLN2)	3	0	4
TALDO1	6888	transaldolase 1(TALDO1)	6	0	2
TARS	6897	threonyl-tRNA synthetase(TARS)	3	0	8
TBCA	6902	tubulin folding cofactor A(TBCA)	5	4	1
TBCC	6903	tubulin folding cofactor C(TBCC)	10	3	4
TBCD	6904	tubulin folding cofactor D(TBCD)	1	0	6
TCN1	6947	transcobalamin 1(TCN1)	6	5	2
TCN2	6948	transcobalamin 2(TCN2)	0	2	2
TCP1	6950	t-complex 1(TCP1)	2	13	1
TFF1	7031	trefoil factor 1(TFF1)	5	7	8
TGFBI	7045	transforming growth factor beta induced(TGFBI)	3	7	7
TGM2	7052	transglutaminase 2(TGM2)	1	11	0
TGOLN2	10618	trans-golgi network protein 2(TGOLN2)	21	0	12
THBS1	7057	thrombospondin 1(THBS1)	0	2	1
THOP1	7064	thimet oligopeptidase 1(THOP1)	0	5	0
TIMP1	7076	TIMP metallopeptidase inhibitor 1(TIMP1)	5	10	6
TIMP2	7077	TIMP metallopeptidase inhibitor 2(TIMP2)	0	1	4
TJP1	7082	tight junction protein 1(TJP1)	7	5	0
TJP2	9414	tight junction protein 2(TJP2)	0	0	1
TKT	7086	transketolase(TKT)	3	4	8
TLR2	7097	toll like receptor 2(TLR2)	1	16	17
TMPO	7112	thymopoietin(TMPO)	4	1	3
TNFSF10	8743	tumor necrosis factor superfamily member 10(TNFSF10)	3	5	6
TNNI3	7137	troponin I3, cardiac type(TNNI3)	0	0	5
TNXB	7148	tenascin XB(TNXB)	0	1	2
TOR1A	1861	torsin family 1 member A(TOR1A)	0	34	12
TP53I3	9540	tumor protein p53 inducible protein 3(TP53I3)	12	0	0
TPI1	7167	triosephosphate isomerase 1(TPI1)	0	1	0
TPM3	7170	tropomyosin 3(TPM3)	0	1	0
TPM4	7171	tropomyosin 4(TPM4)	12	0	2
TRIM16	10626	tripartite motif containing 16(TRIM16)	10	8	3
TRIP10	9322	thyroid hormone receptor interactor 10(TRIP10)	14	31	9
TSC22D1	8848	TSC22 domain family member 1(TSC22D1)	1	0	0
TSG101	7251	tumor susceptibility 101(TSG101)	0	2	0
TSHZ1	10194	teashirt zinc finger homeobox 1(TSHZ1)	0	1	0
TSNAX	7257	translin associated factor X(TSNAX)	8	0	1
TSTA3	7264	tissue specific transplantation antigen P35B(TSTA3)	13	7	1
TTC1	7265	tetratricopeptide repeat domain 1(TTC1)	0	2	0
TTR	7276	transthyretin(TTR)	11	12	7
TUBA1B	10376	tubulin alpha 1b(TUBA1B)	7	6	8
TUBA4A	7277	tubulin alpha 4a(TUBA4A)	79	21	1
TUBB4B	10383	tubulin beta 4B class IVb(TUBB4B)	0	1	32
TWF1	5756	twinfilin actin binding protein 1(TWF1)	8	5	1
TXN	7295	thioredoxin(TXN)	14	7	20
TXNL1	9352	thioredoxin like 1(TXNL1)	0	1	0
TXNRD1	7296	thioredoxin reductase 1(TXNRD1)	14	7	3
TYMP	1890	thymidine phosphorylase(TYMP)	40	2	4
UAP1	6675	UDP-N-acetylglucosamine pyrophosphorylase 1(UAP1)	17	5	3
UBA1	7317	ubiquitin like modifier activating enzyme 1(UBA1)	0	0	17
UBA7	7318	ubiquitin like modifier activating enzyme 7(UBA7)	1	11	6
UBC	7316	ubiquitin C(UBC)	4	5	2
UBE2D3	7323	ubiquitin conjugating enzyme E2 D3(UBE2D3)	0	0	3
UBE2K	3093	ubiquitin conjugating enzyme E2 K(UBE2K)	3	3	4
UBE2L3	7332	ubiquitin conjugating enzyme E2 L3(UBE2L3)	6	7	6
UBE2M	9040	ubiquitin conjugating enzyme E2 M(UBE2M)	0	7	0
UBE2N	7334	ubiquitin conjugating enzyme E2 N(UBE2N)	8	2	7
UBE2V1	7335	ubiquitin conjugating enzyme E2 V1(UBE2V1)	21	7	5
UBE2V2	7336	ubiquitin conjugating enzyme E2 V2(UBE2V2)	6	0	0
UCHL3	7347	ubiquitin C-terminal hydrolase L3(UCHL3)	4	1	5
UGP2	7360	UDP-glucose pyrophosphorylase 2(UGP2)	2	27	1
UMPS	7372	uridine monophosphate synthetase(UMPS)	1	0	2
UPF1	5976	UPF1, RNA helicase and ATPase(UPF1)	1	0	0
UROD	7389	uroporphyrinogen decarboxylase(UROD)	0	0	3
USP14	9097	ubiquitin specific peptidase 14(USP14)	23	0	35
USP5	8078	ubiquitin specific peptidase 5(USP5)	16	3	1
VARS	7407	valyl-tRNA synthetase(VARS)	3	31	1
VASP	7408	vasodilator-stimulated phosphoprotein(VASP)	3	0	0
VAT1	10493	vesicle amine transport 1(VAT1)	9	0	0
VCL	7414	vinculin(VCL)	2	4	7
VCP	7415	valosin containing protein(VCP)	14	0	8
VEGFA	7422	vascular endothelial growth factor A(VEGFA)	3	0	0
VIM	7431	vimentin(VIM)	9	0	3
VPS26A	9559	VPS26, retromer complex component A(VPS26A)	0	36	2
VTN	7448	vitronectin(VTN)	32	4	0
VWA5A	4013	von Willebrand factor A domain containing 5A(VWA5A)	8	2	2
WARS	7453	tryptophanyl-tRNA synthetase(WARS)	8	5	16
WDR1	9948	WD repeat domain 1(WDR1)	6	21	13
XDH	7498	xanthine dehydrogenase(XDH)	17	0	2
XPNPEP1	7511	X-prolyl aminopeptidase 1(XPNPEP1)	1	6	19
XRCC5	7520	X-ray repair cross complementing 5(XRCC5)	3	0	0
XRCC6	2547	X-ray repair cross complementing 6(XRCC6)	4	0	7
YARS	8565	tyrosyl-tRNA synthetase(YARS)	64	0	5
YWHAB	7529	tyrosine 3-monooxygenase/tryptophan 5-monooxygenase activation protein beta(YWHAB)	7	3	0
YWHAH	7533	tyrosine 3-monooxygenase/tryptophan 5-monooxygenase activation protein eta(YWHAH)	13	4	11
YWHAQ	10971	tyrosine 3-monooxygenase/tryptophan 5-monooxygenase activation protein theta(YWHAQ)	26	2	1
YWHAZ	7534	tyrosine 3-monooxygenase/tryptophan 5-monooxygenase activation protein zeta(YWHAZ)	5	13	2
ZNF185	7739	zinc finger protein 185 (LIM domain)(ZNF185)	14	11	1
ZYX	7791	zyxin(ZYX)	1	6	16
