# Supplementary material for: Comparative analysis of the tear protein profile in herpes simplex virus type 1 epithelial keratitis
Source: BMC Ophthalmol. 2020 Aug 31;20:355. doi: 10.1186/s12886-020-01626-3 (PMC7461310; doi:10.1186/s12886-020-01626-3)
Supplement: Supplementary file 2 — Additional file 2: Table S2. Tear proteome of healthy control subjects. [file 12886_2020_1626_MOESM2_ESM.xlsx]

## Sheet: Healthy control
S2 Table. Tear proteome of healthy control subjects.
Gene Symbol	Gene ID	Description	Number of spectra
			Control-1	Controlt-2	Control-3
A1BG	1	alpha-1-B glycoprotein(A1BG)	6	24	8
LTF	4057	lactotransferrin(LTF)	256	189	210
ALB	213	albumin(ALB)	185	253	193
LCN1	3933	lipocalin 1(LCN1)	146	89	131
IGHA1	3493	immunoglobulin heavy constant alpha 1(IGHA1)	86	56	101
LCN2	3934	lipocalin 2(LCN2)	66	56	101
KIAA0319L	79932	KIAA0319 like(KIAA0319L)	5	8	99
LYZ	4069	lysozyme(LYZ)	187	123	95
C3	718	complement C3(C3)	110	152	78
CALML3	810	calmodulin like 3(CALML3)	6	43	76
AK3	50808	adenylate kinase 3(AK3)	10	7	73
NXN	64359	nucleoredoxin(NXN)	12	0	62
C4B	721	complement C4B (Chido blood group)(C4B)	40	15	59
IGLL5	3543	immunoglobulin lambda like polypeptide 1(IGLL1)	16	26	58
LCP1	3936	lymphocyte cytosolic protein 1(LCP1)	7	6	57
LACRT	90070	lacritin(LACRT)	101	67	54
NPEPPS	9520	aminopeptidase puromycin sensitive(NPEPPS)	4	18	53
PTER	9317	phosphotriesterase related(PTER)	0	11	53
BLVRB	645	biliverdin reductase B(BLVRB)	2	20	47
CRABP2	1382	cellular retinoic acid binding protein 2(CRABP2)	7	2	45
ALDH1L1	10840	aldehyde dehydrogenase 1 family member L1(ALDH1L1)	29	34	43
CAPZB	832	capping actin protein of muscle Z-line beta subunit(CAPZB)	1	8	43
ACTN4	81	actinin alpha 4(ACTN4)	78	64	42
SELENBP1	8991	selenium binding protein 1(SELENBP1)	54	27	41
ENO1	2026	enolase 2(ENO2)	21	11	41
PRDX1	5052	peroxiredoxin 1(PRDX1)	43	23	40
CRK	1398	CRK proto-oncogene, adaptor protein(CRK)	5	12	39
HSP90AB1	3326	heat shock protein 90 alpha family class B member 1(HSP90AB1)	5	40	38
PPIB	5479	peptidylprolyl isomerase B(PPIB)	6	4	38
SHPK	23729	sedoheptulokinase(SHPK)	3	2	38
RNASE4	6038	ribonuclease A family member 4(RNASE4)	0	3	35
AAMP	14	angio associated migratory cell protein(AAMP)	12	0	35
ANXA9	8416	annexin A9(ANXA9)	23	12	34
LASP1	3927	LIM and SH3 protein 1(LASP1)	11	6	34
FUCA2	2519	fucosidase, alpha-L- 2, plasma(FUCA2)	4	0	34
HP	3240	haptoglobin(HP)	2	20	33
TCP1	6950	t-complex 1(TCP1)	0	0	33
GM2A	2760	GM2 ganglioside activator(GM2A)	12	54	32
CLEC3B	7123	C-type lectin domain family 3 member B(CLEC3B)	2	49	32
CSTB	1476	cystatin B(CSTB)	23	24	32
HSPA1A	3303	heat shock protein family A (Hsp70) member 1A(HSPA1A)	61	12	32
IGKC	3514	immunoglobulin kappa constant(IGKC)	21	8	32
CARS	833	cysteinyl-tRNA synthetase(CARS)	10	5	32
EEF1B2	1933	eukaryotic translation elongation factor 1 beta 2(EEF1B2)	9	4	32
DIAPH1	1729	diaphanous related formin 1(DIAPH1)	7	2	32
SPRR3	6707	small proline rich protein 3(SPRR3)	0	2	32
HSPA4	3308	heat shock protein family A (Hsp70) member 4(HSPA4)	6	27	31
HPX	3263	hemopexin(HPX)	5	12	31
GSN	2934	gelsolin(GSN)	16	7	31
DDX19A	55308	DEAD-box helicase 19A(DDX19A)	1	6	31
PEA15	8682	phosphoprotein enriched in astrocytes 15(PEA15)	3	6	30
MINPP1	9562	multiple inositol-polyphosphate phosphatase 1(MINPP1)	6	4	30
PTGR1	22949	prostaglandin reductase 1(PTGR1)	30	10	29
GAS6	2621	growth arrest specific 6(GAS6)	9	7	28
HSPG2	3339	heparan sulfate proteoglycan 2(HSPG2)	12	3	28
A2M	2	alpha-2-macroglobulin(A2M)	4	0	28
ACO2	50	aconitase 2(ACO2)	2	7	27
CNPY2	10330	canopy FGF signaling regulator 2(CNPY2)	0	4	27
CTNNB1	1499	catenin beta 1(CTNNB1)	2	9	26
PGK1	5230	phosphoglycerate kinase 1(PGK1)	52	7	26
PGD	5226	phosphogluconate dehydrogenase(PGD)	4	0	26
PFN2	5217	profilin 2(PFN2)	3	0	26
CALML5	51806	calmodulin like 5(CALML5)	2	0	26
SH3GL3	6457	SH3 domain containing GRB2 like 3, endophilin A3(SH3GL3)	0	19	25
GLG1	2734	golgi glycoprotein 1(GLG1)	0	3	25
PABPC1	26986	poly(A) binding protein cytoplasmic 1(PABPC1)	0	37	23
PFKM	5213	phosphofructokinase, muscle(PFKM)	6	3	23
GALE	2582	UDP-galactose-4-epimerase(GALE)	8	0	23
MX1	4599	MX dynamin like GTPase 1(MX1)	6	0	23
MDH2	4191	malate dehydrogenase 2(MDH2)	4	7	22
VPS24	51652	charged multivesicular body protein 3(CHMP3)	3	3	22
IGHG2	3501	immunoglobulin heavy constant gamma 2 (G2m marker)(IGHG2)	26	37	21
LRP4	4038	LDL receptor related protein 4(LRP4)	12	26	21
MYH9	4627	myosin heavy chain 9(MYH9)	37	11	21
NIT1	4817	nitrilase 1(NIT1)	0	7	21
LTA4H	4048	leukotriene A4 hydrolase(LTA4H)	0	4	21
NME1	4830	NME/NM23 nucleoside diphosphate kinase 1(NME1)	4	3	21
PAFAH1B2	5049	platelet activating factor acetylhydrolase 1b catalytic subunit 2(PAFAH1B2)	2	3	21
DCTN2	10540	dynactin subunit 2(DCTN2)	0	3	21
MAPK3	5595	mitogen-activated protein kinase 3(MAPK3)	3	2	21
DSG2	1829	desmoglein 2(DSG2)	6	0	21
SF3B3	23450	splicing factor 3b subunit 3(SF3B3)	8	6	20
AP1B1	162	adaptor related protein complex 1 beta 1 subunit(AP1B1)	1	5	20
PFDN6	10471	prefoldin subunit 6(PFDN6)	14	5	19
GMPPA	29926	GDP-mannose pyrophosphorylase A(GMPPA)	4	2	19
DPP7	29952	dipeptidyl peptidase 7(DPP7)	2	0	19
DDI2	84301	DNA damage inducible 1 homolog 2(DDI2)	0	19	18
STAT1	6772	signal transducer and activator of transcription 1(STAT1)	2	18	18
NENF	29937	neudesin neurotrophic factor(NENF)	3	8	18
SLITRK2	84631	SLIT and NTRK like family member 2(SLITRK2)	22	2	18
SARS	6301	seryl-tRNA synthetase(SARS)	12	2	18
SLC9A3R1	9368	SLC9A3 regulator 1(SLC9A3R1)	10	0	18
NAPG	8774	NSF attachment protein gamma(NAPG)	1	0	18
SEC22B	9554	SEC22 homolog B, vesicle trafficking protein (gene/pseudogene)(SEC22B)	1	0	18
IGHG1	3500	immunoglobulin heavy constant gamma 1 (G1m marker)(IGHG1)	21	34	17
APOA2	336	apolipoprotein A2(APOA2)	30	21	17
OSBP	5007	oxysterol binding protein(OSBP)	3	14	17
ADH1C	126	alcohol dehydrogenase 1C (class I), gamma polypeptide(ADH1C)	11	12	17
PLG	5340	plasminogen(PLG)	14	4	17
SERPINI1	5274	serpin family I member 1(SERPINI1)	3	3	17
PDAP1	11333	PDGFA associated protein 1(PDAP1)	4	0	17
GBE1	2632	1,4-alpha-glucan branching enzyme 1(GBE1)	3	11	16
PIP	5304	prolactin induced protein(PIP)	0	5	16
HADHA	3030	hydroxyacyl-CoA dehydrogenase/3-ketoacyl-CoA thiolase/enoyl-CoA hydratase (trifunctional protein), alpha subunit(HADHA)	3	4	16
RABGGTB	5876	Rab geranylgeranyltransferase beta subunit(RABGGTB)	7	3	16
ETF1	2107	eukaryotic translation termination factor 1(ETF1)	0	3	16
PSME1	5720	proteasome activator subunit 1(PSME1)	0	3	16
CCDC72	51372	translation machinery associated 7 homolog(TMA7)	11	0	16
CENPE	1062	centromere protein E(CENPE)	7	0	16
ARHGEF16	27237	Rho guanine nucleotide exchange factor 16(ARHGEF16)	7	44	15
ANXA1	301	annexin A1(ANXA1)	32	41	15
PAFAH1B3	5050	platelet activating factor acetylhydrolase 1b catalytic subunit 3(PAFAH1B3)	24	13	15
GALT	2592	galactose-1-phosphate uridylyltransferase(GALT)	0	13	15
EIF4B	1975	eukaryotic translation initiation factor 4B(EIF4B)	0	6	15
C1orf116	79098	chromosome 1 open reading frame 116(C1orf116)	7	3	15
GLA	2717	galactosidase alpha(GLA)	2	3	15
SCIN	85477	scinderin(SCIN)	0	3	15
CHI3L2	1117	chitinase 3 like 2(CHI3L2)	12	1	15
DBI	1622	diazepam binding inhibitor, acyl-CoA binding protein(DBI)	0	1	15
DPYD	1806	dihydropyrimidine dehydrogenase(DPYD)	4	0	15
DPP3	10072	dipeptidyl peptidase 3(DPP3)	2	0	15
AZGP1	563	alpha-2-glycoprotein 1, zinc-binding(AZGP1)	13	8	14
NPM1	4869	nucleophosmin(NPM1)	9	6	14
HK1	3098	hexokinase 1(HK1)	5	6	14
PAX7	5081	paired box 7(PAX7)	0	5	14
NT5C	30833	5', 3'-nucleotidase, cytosolic(NT5C)	9	4	14
LMNB2	84823	lamin B2(LMNB2)	3	4	14
YWHAZ	7534	tyrosine 3-monooxygenase/tryptophan 5-monooxygenase activation protein zeta(YWHAZ)	4	3	14
NQO2	4835	NAD(P)H quinone dehydrogenase 2(NQO2)	2	3	14
VCL	7414	vinculin(VCL)	5	2	14
UGP2	7360	UDP-glucose pyrophosphorylase 2(UGP2)	6	0	14
PDIA3	2923	protein disulfide isomerase family A member 3(PDIA3)	5	46	13
GSTZ1	2954	glutathione S-transferase zeta 1(GSTZ1)	8	20	13
NEDD8	4738	neural precursor cell expressed, developmentally down-regulated 8(NEDD8)	4	13	13
PAICS	10606	phosphoribosylaminoimidazole carboxylase; phosphoribosylaminoimidazolesuccinocarboxamide synthase(PAICS)	12	12	13
CP	1356	ceruloplasmin(CP)	23	11	13
EML2	24139	echinoderm microtubule associated protein like 2(EML2)	16	11	13
BPNT1	10380	3'(2'), 5'-bisphosphate nucleotidase 1(BPNT1)	0	11	13
OGFR	11054	opioid growth factor receptor(OGFR)	5	10	13
SCGB2A1	4246	secretoglobin family 2A member 1(SCGB2A1)	0	10	13
RAP1B	5908	RAP1B, member of RAS oncogene family(RAP1B)	1	7	13
HBA2	3039	hemoglobin subunit alpha 1(HBA1)	0	6	13
TBCC	6903	tubulin folding cofactor C(TBCC)	5	5	13
TTC3	7267	tetratricopeptide repeat domain 3(TTC3)	4	5	13
HNRNPL	3191	heterogeneous nuclear ribonucleoprotein L(HNRNPL)	3	3	13
ENOPH1	58478	enolase-phosphatase 1(ENOPH1)	5	2	13
ARPC5	10092	actin related protein 2/3 complex subunit 5(ARPC5)	2	2	13
ZNF185	7739	zinc finger protein 185 (LIM domain)(ZNF185)	1	2	13
FLII	2314	FLII, actin remodeling protein(FLII)	8	1	13
CRIP2	1397	cysteine rich protein 2(CRIP2)	6	1	13
PRPSAP2	5636	phosphoribosyl pyrophosphate synthetase associated protein 2(PRPSAP2)	42	0	13
RPL5	6125	ribosomal protein L5(RPL5)	7	0	13
RRM2B	50484	ribonucleotide reductase regulatory TP53 inducible subunit M2B(RRM2B)	2	0	13
EIF3B	8662	eukaryotic translation initiation factor 3 subunit B(EIF3B)	0	0	13
RAB11A	8766	RAB11A, member RAS oncogene family(RAB11A)	0	0	13
LYPLA2	11313	lysophospholipase II(LYPLA2)	3	138	12
F12	2161	coagulation factor XII(F12)	6	40	12
ACTG1	71	actin gamma 1(ACTG1)	23	34	12
NUDC	10726	nuclear distribution C, dynein complex regulator(NUDC)	2	24	12
APOA1	335	apolipoprotein A1(APOA1)	14	16	12
AGL	178	amylo-alpha-1, 6-glucosidase, 4-alpha-glucanotransferase(AGL)	9	7	12
MFI2	4241	melanotransferrin(MELTF)	4	7	12
PTGES	9536	prostaglandin E synthase(PTGES)	4	6	12
RARS	5917	arginyl-tRNA synthetase(RARS)	2	6	12
ADH5	128	alcohol dehydrogenase 5 (class III), chi polypeptide(ADH5)	11	5	12
MANBA	4126	mannosidase beta(MANBA)	6	5	12
MOGS	7841	mannosyl-oligosaccharide glucosidase(MOGS)	0	5	12
HTRA1	5654	HtrA serine peptidase 1(HTRA1)	6	4	12
SYNCRIP	10492	synaptotagmin binding cytoplasmic RNA interacting protein(SYNCRIP)	0	4	12
TBCD	6904	tubulin folding cofactor D(TBCD)	12	3	12
MAN1A1	4121	mannosidase alpha class 1A member 1(MAN1A1)	4	3	12
GLUD1	2746	glutamate dehydrogenase 1(GLUD1)	3	3	12
TPD52L2	7165	tumor protein D52 like 2(TPD52L2)	0	3	12
PYGL	5836	phosphorylase, glycogen, liver(PYGL)	14	2	12
TPM1	7168	tropomyosin 1 (alpha)(TPM1)	0	2	12
OXSR1	9943	oxidative stress responsive 1(OXSR1)	10	0	12
FUBP1	8880	far upstream element binding protein 1(FUBP1)	7	0	12
UBA3	9039	ubiquitin like modifier activating enzyme 3(UBA3)	4	0	12
PGLS	25796	6-phosphogluconolactonase(PGLS)	1	0	12
PDCD5	9141	programmed cell death 5(PDCD5)	0	0	12
EIF2S3	1968	eukaryotic translation initiation factor 2 subunit gamma(EIF2S3)	0	46	11
IGFALS	3483	insulin like growth factor binding protein acid labile subunit(IGFALS)	5	20	11
PKM2	5315	pyruvate kinase, muscle(PKM)	0	17	11
ADSS	159	adenylosuccinate synthase(ADSS)	11	14	11
LPO	4025	lactoperoxidase(LPO)	12	11	11
RABEP2	79874	rabaptin, RAB GTPase binding effector protein 2(RABEP2)	5	7	11
RCN2	5955	reticulocalbin 2(RCN2)	3	7	11
GDI2	2665	GDP dissociation inhibitor 2(GDI2)	11	3	11
DPP4	1803	dipeptidyl peptidase 4(DPP4)	2	3	11
PAM	5066	peptidylglycine alpha-amidating monooxygenase(PAM)	5	2	11
PSMD14	10213	proteasome 26S subunit, non-ATPase 14(PSMD14)	0	2	11
IFI35	3430	interferon induced protein 35(IFI35)	2	1	11
UBA5	79876	ubiquitin like modifier activating enzyme 5(UBA5)	10	0	11
STK39	27347	serine/threonine kinase 39(STK39)	8	0	11
PGM2	55276	phosphoglucomutase 2(PGM2)	1	0	11
RAC1	5879	ras-related C3 botulinum toxin substrate 1 (rho family, small GTP binding protein Rac1)(RAC1)	10	24	10
HSPA8	3312	heat shock protein family A (Hsp70) member 8(HSPA8)	52	18	10
PLP2	5355	proteolipid protein 2(PLP2)	1	15	10
PPA1	5464	pyrophosphatase (inorganic) 1(PPA1)	3	14	10
COX7A2	1347	cytochrome c oxidase subunit 7A2(COX7A2)	2	11	10
PSCA	8000	prostate stem cell antigen(PSCA)	93	10	10
GFPT1	2673	glutamine--fructose-6-phosphate transaminase 1(GFPT1)	0	10	10
DNM2	1785	dynamin 2(DNM2)	10	9	10
DCTN3	11258	dynactin subunit 3(DCTN3)	0	8	10
SPRR1B	6699	small proline rich protein 1B(SPRR1B)	1	6	10
ASRGL1	80150	asparaginase like 1(ASRGL1)	2	4	10
SMPDL3B	27293	sphingomyelin phosphodiesterase acid like 3B(SMPDL3B)	8	3	10
CLTA	1211	clathrin light chain A(CLTA)	2	3	10
SH3GLB2	56904	SH3 domain containing GRB2 like endophilin B2(SH3GLB2)	1	3	10
SFPQ	6421	splicing factor proline and glutamine rich(SFPQ)	0	3	10
AKR7A2	8574	aldo-keto reductase family 7 member A2(AKR7A2)	7	2	10
UCHL3	7347	ubiquitin C-terminal hydrolase L3(UCHL3)	0	2	10
MAT2B	27430	methionine adenosyltransferase 2B(MAT2B)	9	0	10
CTNNA1	1495	catenin alpha 1(CTNNA1)	6	0	10
LZTFL1	54585	leucine zipper transcription factor like 1(LZTFL1)	3	0	10
NDRG2	57447	NDRG family member 2(NDRG2)	1	0	10
RAB1A	5861	RAB1A, member RAS oncogene family(RAB1A)	0	0	10
UGGT1	56886	UDP-glucose glycoprotein glucosyltransferase 1(UGGT1)	0	0	10
GC	2638	GC, vitamin D binding protein(GC)	4	38	9
MYOF	26509	myoferlin(MYOF)	5	20	9
KNG1	3827	kininogen 1(KNG1)	7	14	9
GMFB	2764	glia maturation factor beta(GMFB)	5	14	9
CHID1	66005	chitinase domain containing 1(CHID1)	2	14	9
DYNC1I2	1781	dynein cytoplasmic 1 intermediate chain 2(DYNC1I2)	0	14	9
GOT1	2805	glutamic-oxaloacetic transaminase 1(GOT1)	9	6	9
VTN	7448	vitronectin(VTN)	11	5	9
PEBP1	5037	phosphatidylethanolamine binding protein 1(PEBP1)	8	5	9
PRMT5	10419	protein arginine methyltransferase 5(PRMT5)	4	5	9
NOL3	8996	nucleolar protein 3(NOL3)	8	4	9
HEBP1	50865	heme binding protein 1(HEBP1)	5	4	9
VCP	7415	valosin containing protein(VCP)	4	4	9
PITPNA	5306	phosphatidylinositol transfer protein alpha(PITPNA)	0	4	9
PFKP	5214	phosphofructokinase, platelet(PFKP)	8	3	9
TOMM34	10953	translocase of outer mitochondrial membrane 34(TOMM34)	4	3	9
AHNAK	79026	AHNAK nucleoprotein(AHNAK)	4	3	9
ALCAM	214	activated leukocyte cell adhesion molecule(ALCAM)	1	3	9
POR	5447	cytochrome p450 oxidoreductase(POR)	5	2	9
SKP1	6500	S-phase kinase associated protein 1(SKP1)	3	2	9
LAMP1	3916	lysosomal associated membrane protein 1(LAMP1)	0	2	9
PDXK	8566	pyridoxal (pyridoxine, vitamin B6) kinase(PDXK)	12	0	9
SLC25A3	5250	solute carrier family 25 member 3(SLC25A3)	3	0	9
SDF4	51150	stromal cell derived factor 4(SDF4)	2	0	9
P4HB	5034	prolyl 4-hydroxylase subunit beta(P4HB)	1	0	9
YWHAE	7531	tyrosine 3-monooxygenase/tryptophan 5-monooxygenase activation protein epsilon(YWHAE)	0	0	9
BCAS1	8537	breast carcinoma amplified sequence 1(BCAS1)	0	22	8
IGHG3	3502	immunoglobulin heavy constant gamma 3 (G3m marker)(IGHG3)	44	21	8
CLU	1191	clusterin(CLU)	14	21	8
XPO1	7514	exportin 1(XPO1)	13	17	8
DMBT1	1755	deleted in malignant brain tumors 1(DMBT1)	12	16	8
MGAT1	4245	mannosyl (alpha-1,3-)-glycoprotein beta-1,2-N-acetylglucosaminyltransferase(MGAT1)	23	13	8
PSME2	5721	proteasome activator subunit 2(PSME2)	0	12	8
PFN1	5216	profilin 1(PFN1)	8	11	8
MIF	4282	macrophage migration inhibitory factor (glycosylation-inhibiting factor)(MIF)	5	9	8
SCAMP2	10066	secretory carrier membrane protein 2(SCAMP2)	3	9	8
DYNC1H1	1778	dynein cytoplasmic 1 heavy chain 1(DYNC1H1)	2	9	8
NECAP2	55707	NECAP endocytosis associated 2(NECAP2)	2	9	8
TPP1	1200	tripeptidyl peptidase 1(TPP1)	0	7	8
VPS25	84313	vacuolar protein sorting 25 homolog(VPS25)	8	6	8
MYO6	4646	myosin VI(MYO6)	2	6	8
ARCN1	372	archain 1(ARCN1)	12	5	8
ACYP2	98	acylphosphatase 2(ACYP2)	1	5	8
ARF4	378	ADP ribosylation factor 4(ARF4)	7	4	8
LYN	4067	LYN proto-oncogene, Src family tyrosine kinase(LYN)	2	4	8
GDI1	2664	GDP dissociation inhibitor 1(GDI1)	20	3	8
FDPS	2224	farnesyl diphosphate synthase(FDPS)	7	3	8
PFKL	5211	phosphofructokinase, liver type(PFKL)	7	3	8
ALDOC	230	aldolase, fructose-bisphosphate C(ALDOC)	0	3	8
MRI1	84245	methylthioribose-1-phosphate isomerase 1(MRI1)	0	3	8
RAP1GAP	5909	RAP1 GTPase activating protein(RAP1GAP)	12	2	8
UFM1	51569	ubiquitin fold modifier 1(UFM1)	0	2	8
LMAN2	10960	lectin, mannose binding 2(LMAN2)	12	1	8
BZW1	9689	basic leucine zipper and W2 domains 1(BZW1)	10	1	8
HLA-B	3106	major histocompatibility complex, class I, B(HLA-B)	4	1	8
CNBP	7555	CCHC-type zinc finger nucleic acid binding protein(CNBP)	0	1	8
ETHE1	23474	ETHE1, persulfide dioxygenase(ETHE1)	0	1	8
SH3GLB1	51100	SH3 domain containing GRB2 like endophilin B1(SH3GLB1)	0	1	8
CCDC6	8030	coiled-coil domain containing 6(CCDC6)	29	0	8
NAE1	8883	NEDD8 activating enzyme E1 subunit 1(NAE1)	25	0	8
UQCRC2	7385	ubiquinol-cytochrome c reductase core protein II(UQCRC2)	10	0	8
TSTA3	7264	tissue specific transplantation antigen P35B(TSTA3)	1	0	8
CHMP2A	27243	charged multivesicular body protein 2A(CHMP2A)	1	39	7
FAM3C	10447	family with sequence similarity 3 member C(FAM3C)	0	24	7
DECR1	1666	2,4-dienoyl-CoA reductase 1, mitochondrial(DECR1)	5	22	7
NANS	54187	N-acetylneuraminate synthase(NANS)	15	19	7
PITPNB	23760	phosphatidylinositol transfer protein beta(PITPNB)	0	15	7
ANXA2	302	annexin A2(ANXA2)	13	14	7
NPEPL1	79716	aminopeptidase-like 1(NPEPL1)	12	13	7
DERA	51071	deoxyribose-phosphate aldolase(DERA)	4	13	7
KHSRP	8570	KH-type splicing regulatory protein(KHSRP)	10	12	7
NCK2	8440	NCK adaptor protein 2(NCK2)	1	11	7
C9	735	complement C9(C9)	10	10	7
MFGE8	4240	milk fat globule-EGF factor 8 protein(MFGE8)	9	10	7
EIF3I	8668	eukaryotic translation initiation factor 3 subunit I(EIF3I)	0	10	7
IL18	3606	interleukin 18(IL18)	1	9	7
HSP90B1	7184	heat shock protein 90 beta family member 1(HSP90B1)	4	8	7
LGMN	5641	legumain(LGMN)	2	7	7
IMPA1	3612	inositol monophosphatase 1(IMPA1)	9	5	7
BAT1	587	branched chain amino acid transaminase 2(BCAT2)	3	5	7
TNFSF13	8741	tumor necrosis factor superfamily member 13(TNFSF13)	27	4	7
NAP1L4	4676	nucleosome assembly protein 1 like 4(NAP1L4)	10	4	7
TFG	10342	TRK-fused gene(TFG)	5	4	7
UBE2V1	7335	ubiquitin conjugating enzyme E2 V1(UBE2V1)	0	4	7
ATRN	8455	attractin(ATRN)	3	3	7
ABI1	10006	abl interactor 1(ABI1)	3	3	7
PAFAH1B1	5048	platelet activating factor acetylhydrolase 1b regulatory subunit 1(PAFAH1B1)	2	3	7
SNRPD2	6633	small nuclear ribonucleoprotein D2 polypeptide(SNRPD2)	2	3	7
RAB27A	5873	RAB27A, member RAS oncogene family(RAB27A)	0	3	7
CLIC6	54102	chloride intracellular channel 6(CLIC6)	0	3	7
XDH	7498	xanthine dehydrogenase(XDH)	15	2	7
FBLN1	2192	fibulin 1(FBLN1)	6	2	7
CEACAM5	1048	carcinoembryonic antigen related cell adhesion molecule 5(CEACAM5)	5	2	7
VPS4B	9525	vacuolar protein sorting 4 homolog B(VPS4B)	5	2	7
RAD23A	5886	RAD23 homolog A, nucleotide excision repair protein(RAD23A)	1	2	7
PRSS8	5652	protease, serine 8(PRSS8)	0	2	7
ALPL	249	alkaline phosphatase, liver/bone/kidney(ALPL)	0	1	7
MYL6	4637	myosin light chain 6(MYL6)	21	0	7
CPNE1	8904	copine 1(CPNE1)	12	0	7
LMNB1	4001	lamin B1(LMNB1)	6	0	7
PDLIM5	10611	PDZ and LIM domain 5(PDLIM5)	2	0	7
PHGDH	26227	phosphoglycerate dehydrogenase(PHGDH)	0	0	7
CRNN	49860	cornulin(CRNN)	2	95	6
PDIA4	9601	protein disulfide isomerase family A member 4(PDIA4)	14	38	6
TAX1BP3	30851	Tax1 binding protein 3(TAX1BP3)	21	25	6
SUMF2	25870	sulfatase modifying factor 2(SUMF2)	5	23	6
PAK2	5062	p21 (RAC1) activated kinase 2(PAK2)	1	23	6
HUWE1	10075	HECT, UBA and WWE domain containing 1, E3 ubiquitin protein ligase(HUWE1)	34	19	6
TFF3	7033	trefoil factor 3(TFF3)	0	18	6
GANAB	23193	glucosidase II alpha subunit(GANAB)	2	15	6
BBOX1	8424	gamma-butyrobetaine hydroxylase 1(BBOX1)	0	14	6
CAT	847	catalase(CAT)	7	13	6
HSP90AA1	3320	heat shock protein 90 alpha family class A member 1(HSP90AA1)	2	12	6
GPD1L	23171	glycerol-3-phosphate dehydrogenase 1-like(GPD1L)	6	11	6
FLNB	2317	filamin B(FLNB)	5	11	6
GOLM1	51280	golgi membrane protein 1(GOLM1)	20	10	6
AZU1	566	azurocidin 1(AZU1)	3	7	6
YARS	8565	tyrosyl-tRNA synthetase(YARS)	39	6	6
ILF3	3609	interleukin enhancer binding factor 3(ILF3)	14	6	6
NIT2	56954	nitrilase family member 2(NIT2)	0	6	6
LMNA	4000	lamin A/C(LMNA)	1	5	6
SPTBN2	6712	spectrin beta, non-erythrocytic 2(SPTBN2)	0	5	6
F11R	50848	F11 receptor(F11R)	0	5	6
BDH2	56898	3-hydroxybutyrate dehydrogenase, type 2(BDH2)	0	5	6
HPRT1	3251	hypoxanthine phosphoribosyltransferase 1(HPRT1)	11	4	6
APOC3	345	apolipoprotein C3(APOC3)	7	4	6
IL1RN	3557	interleukin 1 receptor antagonist(IL1RN)	2	4	6
PON1	5444	paraoxonase 1(PON1)	2	4	6
RNH1	6050	ribonuclease/angiogenin inhibitor 1(RNH1)	0	4	6
TBCA	6902	tubulin folding cofactor A(TBCA)	0	4	6
ARF3	377	ADP ribosylation factor 3(ARF3)	23	3	6
LSM3	27258	LSM3 homolog, U6 small nuclear RNA and mRNA degradation associated(LSM3)	23	3	6
DNAJB1	3337	DnaJ heat shock protein family (Hsp40) member B1(DNAJB1)	6	3	6
NAGK	55577	N-acetylglucosamine kinase(NAGK)	4	3	6
SLC12A2	6558	solute carrier family 12 member 2(SLC12A2)	3	3	6
SYPL1	6856	synaptophysin like 1(SYPL1)	3	3	6
PSMB3	5691	proteasome subunit beta 3(PSMB3)	1	3	6
NACA	4666	nascent polypeptide-associated complex alpha subunit(NACA)	7	2	6
UBE2M	9040	ubiquitin conjugating enzyme E2 M(UBE2M)	7	2	6
RPS10	6204	ribosomal protein S10(RPS10)	5	2	6
SRI	6717	sorcin(SRI)	5	2	6
TMEM109	79073	transmembrane protein 109(TMEM109)	4	2	6
SCEL	8796	sciellin(SCEL)	3	2	6
GGCT	79017	gamma-glutamylcyclotransferase(GGCT)	0	2	6
CAST	831	calpastatin(CAST)	23	0	6
DRG1	4733	developmentally regulated GTP binding protein 1(DRG1)	14	0	6
STIP1	10963	stress induced phosphoprotein 1(STIP1)	13	0	6
PHB2	11331	prohibitin 2(PHB2)	7	0	6
PRR4	11272	proline rich 4 (lacrimal)(PRR4)	2	0	6
PDXDC1	23042	pyridoxal dependent decarboxylase domain containing 1(PDXDC1)	2	0	6
G6PD	2539	glucose-6-phosphate dehydrogenase(G6PD)	1	0	6
PRSS1	5644	protease, serine 1(PRSS1)	1	0	6
DBNL	28988	drebrin like(DBNL)	0	51	5
TRAPPC3	27095	trafficking protein particle complex 3(TRAPPC3)	0	40	5
GPR126	57211	adhesion G protein-coupled receptor G6(ADGRG6)	5	23	5
ESD	2098	esterase D(ESD)	1	19	5
LUM	4060	lumican(LUM)	5	16	5
NPC2	10577	NPC intracellular cholesterol transporter 2(NPC2)	4	15	5
KARS	3735	lysyl-tRNA synthetase(KARS)	1	13	5
ITIH1	3697	inter-alpha-trypsin inhibitor heavy chain 1(ITIH1)	12	12	5
PTMS	5763	parathymosin(PTMS)	4	12	5
TP53I3	9540	tumor protein p53 inducible protein 3(TP53I3)	10	11	5
XRCC6	2547	X-ray repair cross complementing 6(XRCC6)	13	10	5
NAA38	84316	N(alpha)-acetyltransferase 38, NatC auxiliary subunit(NAA38)	9	9	5
RDX	5962	radixin(RDX)	0	8	5
EHD3	26275	3-hydroxyisobutyryl-CoA hydrolase(HIBCH)	4	7	5
HBB	3043	hemoglobin subunit beta(HBB)	10	5	5
LGALS3	3958	galectin 3(LGALS3)	4	5	5
B2M	567	beta-2-microglobulin(B2M)	2	5	5
HEXB	3074	hexosaminidase subunit beta(HEXB)	2	5	5
GCNT3	9245	glucosaminyl (N-acetyl) transferase 3, mucin type(GCNT3)	2	5	5
GLRX3	10539	glutaredoxin 3(GLRX3)	0	5	5
VAV1	7409	vav guanine nucleotide exchange factor 1(VAV1)	15	4	5
FOLH1	2346	folate hydrolase 1(FOLH1)	13	4	5
AFM	173	afamin(AFM)	3	4	5
CFH	3075	complement factor H(CFH)	0	4	5
TPD52	7163	tumor protein D52(TPD52)	0	4	5
RAB9A	9367	RAB9A, member RAS oncogene family(RAB9A)	14	3	5
PHB	5245	prohibitin(PHB)	5	3	5
FN1	2335	fibronectin 1(FN1)	4	3	5
EHD4	30844	EH domain containing 4(EHD4)	4	3	5
GMPR2	51292	guanosine monophosphate reductase 2(GMPR2)	4	3	5
LGALS9	3965	galectin 9(LGALS9)	2	3	5
ASMTL	8623	acetylserotonin O-methyltransferase-like(ASMTL)	1	3	5
SCGB1D1	10648	secretoglobin family 1D member 1(SCGB1D1)	0	3	5
GMPPB	29925	GDP-mannose pyrophosphorylase B(GMPPB)	28	2	5
B3GAT3	26229	beta-1,3-glucuronyltransferase 3(B3GAT3)	14	2	5
PLXNB2	23654	plexin B2(PLXNB2)	13	2	5
AK2	204	adenylate kinase 2(AK2)	8	2	5
WARS	7453	tryptophanyl-tRNA synthetase(WARS)	7	2	5
SNAP29	9342	synaptosome associated protein 29(SNAP29)	6	2	5
CAPN1	823	calpain 1(CAPN1)	5	2	5
HDGF	3068	hepatoma-derived growth factor(HDGF)	5	2	5
TGM2	7052	transglutaminase 2(TGM2)	4	2	5
UBC	7316	ubiquitin C(UBC)	4	2	5
DSC2	1824	desmocollin 2(DSC2)	7	1	5
RCN1	5954	reticulocalbin 1(RCN1)	2	1	5
CTSF	8722	cathepsin F(CTSF)	2	1	5
ETFA	2108	electron transfer flavoprotein alpha subunit(ETFA)	0	1	5
MDH1	4190	malate dehydrogenase 1(MDH1)	14	0	5
CUTA	51596	cutA divalent cation tolerance homolog(CUTA)	13	0	5
NCL	4691	nucleolin(NCL)	11	0	5
YWHAQ	10971	tyrosine 3-monooxygenase/tryptophan 5-monooxygenase activation protein theta(YWHAQ)	8	0	5
MB	4151	myoglobin(MB)	4	0	5
MAP2K2	5605	mitogen-activated protein kinase kinase 2(MAP2K2)	4	0	5
GALNT5	11227	polypeptide N-acetylgalactosaminyltransferase 5(GALNT5)	3	0	5
CEACAM7	1087	carcinoembryonic antigen related cell adhesion molecule 7(CEACAM7)	1	0	5
S100A10	6281	S100 calcium binding protein A10(S100A10)	1	0	5
XPNPEP1	7511	X-prolyl aminopeptidase 1(XPNPEP1)	1	0	5
RHOA	387	ras homolog family member A(RHOA)	0	0	5
PIGR	5284	polymeric immunoglobulin receptor(PIGR)	0	0	5
PPP3CA	5530	protein phosphatase 3 catalytic subunit alpha(PPP3CA)	0	0	5
SOD1	6647	superoxide dismutase 1, soluble(SOD1)	0	0	5
CAPZA2	830	capping actin protein of muscle Z-line alpha subunit 2(CAPZA2)	4	42	4
FAM3B	54097	family with sequence similarity 3 member B(FAM3B)	0	32	4
ARHGAP1	392	Rho GTPase activating protein 1(ARHGAP1)	6	26	4
CLINT1	9685	clathrin interactor 1(CLINT1)	0	25	4
IDH1	3417	isocitrate dehydrogenase (NADP(+)) 1, cytosolic(IDH1)	16	14	4
PRKAA1	5562	protein kinase AMP-activated catalytic subunit alpha 1(PRKAA1)	8	13	4
COX5B	1329	cytochrome c oxidase subunit 5B(COX5B)	2	13	4
AMBP	259	alpha-1-microglobulin/bikunin precursor(AMBP)	24	12	4
FBP1	2203	fructose-bisphosphatase 1(FBP1)	11	12	4
CDC37	11140	cell division cycle 37(CDC37)	4	12	4
GALK1	2584	galactokinase 1(GALK1)	10	11	4
APOA4	337	apolipoprotein A4(APOA4)	1	10	4
SCP2	6342	sterol carrier protein 2(SCP2)	0	9	4
QDPR	5860	quinoid dihydropteridine reductase(QDPR)	0	8	4
WFDC2	10406	WAP four-disulfide core domain 2(WFDC2)	2	7	4
PDCD10	11235	programmed cell death 10(PDCD10)	0	7	4
LDHB	3945	lactate dehydrogenase B(LDHB)	13	6	4
CFI	3426	complement factor I(CFI)	6	6	4
PSMD11	5717	proteasome 26S subunit, non-ATPase 11(PSMD11)	6	6	4
DDX1	1653	DEAD-box helicase 1(DDX1)	2	6	4
SSB	6741	Sjogren syndrome antigen B(SSB)	1	6	4
H1FX	8971	H1 histone family member X(H1FX)	1	6	4
VWA5A	4013	von Willebrand factor A domain containing 5A(VWA5A)	13	5	4
H6PD	9563	hexose-6-phosphate dehydrogenase/glucose 1-dehydrogenase(H6PD)	6	5	4
LSR	51599	lipolysis stimulated lipoprotein receptor(LSR)	6	5	4
EFEMP1	2202	EGF containing fibulin like extracellular matrix protein 1(EFEMP1)	4	5	4
PFDN2	5202	prefoldin subunit 2(PFDN2)	4	5	4
VPS35	55737	VPS35, retromer complex component(VPS35)	4	5	4
SIL1	64374	SIL1 nucleotide exchange factor(SIL1)	2	5	4
IQGAP1	8826	IQ motif containing GTPase activating protein 1(IQGAP1)	10	4	4
STARD10	10809	StAR related lipid transfer domain containing 10(STARD10)	6	4	4
HINT1	3094	histidine triad nucleotide binding protein 1(HINT1)	4	4	4
SWAP70	23075	SWAP switching B-cell complex 70kDa subunit(SWAP70)	4	4	4
AHCYL1	10768	adenosylhomocysteinase like 1(AHCYL1)	2	4	4
TIMP1	7076	TIMP metallopeptidase inhibitor 1(TIMP1)	1	4	4
UBE2V2	7336	ubiquitin conjugating enzyme E2 V2(UBE2V2)	0	4	4
STRAP	11171	serine/threonine kinase receptor associated protein(STRAP)	14	3	4
PYGB	5834	phosphorylase, glycogen; brain(PYGB)	12	3	4
DGKA	1606	diacylglycerol kinase alpha(DGKA)	6	3	4
RASAL1	8437	RAS protein activator like 1(RASAL1)	6	3	4
GALNT7	51809	polypeptide N-acetylgalactosaminyltransferase 7(GALNT7)	4	3	4
DDT	1652	D-dopachrome tautomerase(DDT)	0	3	4
NME2	4831	NME/NM23 nucleoside diphosphate kinase 2(NME2)	0	3	4
RPL11	6135	ribosomal protein L11(RPL11)	15	2	4
MYO5B	4645	myosin VB(MYO5B)	10	2	4
CAPN2	824	calpain 2(CAPN2)	10	2	4
RPS13	6207	ribosomal protein S13(RPS13)	7	2	4
TRIM16	10626	tripartite motif containing 16(TRIM16)	6	2	4
PGM3	5238	phosphoglucomutase 3(PGM3)	5	2	4
HSD17B4	3295	hydroxysteroid 17-beta dehydrogenase 4(HSD17B4)	4	2	4
LRRFIP1	9208	LRR binding FLII interacting protein 1(LRRFIP1)	3	2	4
PACSIN2	11252	protein kinase C and casein kinase substrate in neurons 2(PACSIN2)	2	2	4
TOLLIP	54472	toll interacting protein(TOLLIP)	2	2	4
CDKN2C	1031	cyclin dependent kinase inhibitor 2C(CDKN2C)	1	2	4
DDB1	1642	damage specific DNA binding protein 1(DDB1)	0	2	4
EVPL	2125	envoplakin(EVPL)	0	2	4
TXNRD1	7296	thioredoxin reductase 1(TXNRD1)	0	2	4
PANK4	55229	pantothenate kinase 4(PANK4)	0	2	4
FAM129B	64855	family with sequence similarity 129 member B(FAM129B)	0	2	4
LMO7	4008	LIM domain 7(LMO7)	12	1	4
RPS14	6208	ribosomal protein S14(RPS14)	10	0	4
CFL1	1072	cofilin 1(CFL1)	8	0	4
SUB1	10923	SUB1 homolog, transcriptional regulator(SUB1)	7	0	4
MYH14	79784	myosin heavy chain 14(MYH14)	6	0	4
GPI	2821	glucose-6-phosphate isomerase(GPI)	6	0	4
ME1	4199	malic enzyme 1(ME1)	5	0	4
YWHAH	7533	tyrosine 3-monooxygenase/tryptophan 5-monooxygenase activation protein eta(YWHAH)	5	0	4
TUT1	64852	terminal uridylyl transferase 1, U6 snRNA-specific(TUT1)	5	0	4
CBR1	873	carbonyl reductase 1(CBR1)	4	0	4
CSDE1	7812	cold shock domain containing E1(CSDE1)	4	0	4
GRN	2896	granulin precursor(GRN)	3	0	4
MTAP	4507	methylthioadenosine phosphorylase(MTAP)	3	0	4
NAPA	8775	NSF attachment protein alpha(NAPA)	3	0	4
RAB27B	5874	RAB27B, member RAS oncogene family(RAB27B)	2	0	4
MSN	4478	moesin(MSN)	0	0	4
PI3	5266	peptidase inhibitor 3(PI3)	0	0	4
RNPEP	6051	arginyl aminopeptidase(RNPEP)	0	0	4
SPTAN1	6709	spectrin alpha, non-erythrocytic 1(SPTAN1)	0	0	4
TXNDC5	81567	thioredoxin domain containing 5(TXNDC5)	0	0	4
TXNDC17	84817	thioredoxin domain containing 17(TXNDC17)	0	0	4
APCS	325	amyloid P component, serum(APCS)	5	44	3
STMN3	50861	stathmin 3(STMN3)	15	26	3
KIAA1598	57698	shootin 1(SHTN1)	1	17	3
H1F0	3005	H1 histone family member 0(H1F0)	10	14	3
TF	7018	transferrin(TF)	0	12	3
ITGA2	3673	integrin subunit alpha 2(ITGA2)	2	11	3
ALDH3A2	224	aldehyde dehydrogenase 3 family member A2(ALDH3A2)	0	11	3
LDHA	3939	lactate dehydrogenase A(LDHA)	9	10	3
TNFAIP2	7127	TNF alpha induced protein 2(TNFAIP2)	8	9	3
NUDT1	4521	nudix hydrolase 1(NUDT1)	10	8	3
ANXA11	311	annexin A11(ANXA11)	0	8	3
MMP9	4318	matrix metallopeptidase 9(MMP9)	0	8	3
USP5	8078	ubiquitin specific peptidase 5(USP5)	15	7	3
PTPN6	5777	protein tyrosine phosphatase, non-receptor type 6(PTPN6)	7	7	3
VAMP8	8673	vesicle associated membrane protein 8(VAMP8)	3	7	3
DAK	26007	triokinase and FMN cyclase(TKFC)	8	6	3
ACP1	52	acid phosphatase 1, soluble(ACP1)	4	6	3
CLTC	1213	clathrin heavy chain(CLTC)	2	6	3
APEX1	328	apurinic/apyrimidinic endodeoxyribonuclease 1(APEX1)	1	6	3
ALDH3A1	218	aldehyde dehydrogenase 3 family member A1(ALDH3A1)	0	6	3
GMDS	2762	GDP-mannose 4,6-dehydratase(GMDS)	5	5	3
ATP1A1	476	ATPase Na+/K+ transporting subunit alpha 1(ATP1A1)	1	5	3
GSTA2	2939	glutathione S-transferase alpha 2(GSTA2)	1	5	3
AK1	203	adenylate kinase 1(AK1)	4	4	3
LHPP	64077	phospholysine phosphohistidine inorganic pyrophosphate phosphatase(LHPP)	3	4	3
ACO1	48	aconitase 1(ACO1)	2	4	3
SPTBN1	6711	spectrin beta, non-erythrocytic 1(SPTBN1)	0	4	3
TPM4	7171	tropomyosin 4(TPM4)	0	4	3
TKT	7086	transketolase(TKT)	7	3	3
SLK	9748	STE20 like kinase(SLK)	6	3	3
PSMC5	5705	proteasome 26S subunit, ATPase 5(PSMC5)	5	3	3
ITGB1	3688	integrin subunit beta 1(ITGB1)	4	3	3
ADH7	131	alcohol dehydrogenase 7 (class IV), mu or sigma polypeptide(ADH7)	2	3	3
DLD	1738	dihydrolipoamide dehydrogenase(DLD)	2	3	3
F5	2153	coagulation factor V(F5)	2	3	3
LMAN1	3998	lectin, mannose binding 1(LMAN1)	2	3	3
APOD	347	apolipoprotein D(APOD)	1	3	3
PSMB10	5699	proteasome subunit beta 10(PSMB10)	1	3	3
TXNL1	9352	thioredoxin like 1(TXNL1)	0	3	3
BCAP31	10134	B-cell receptor-associated protein 31(BCAP31)	0	3	3
ADK	132	adenosine kinase(ADK)	21	2	3
PLS1	5357	plastin 1(PLS1)	15	2	3
HNRNPH1	3187	heterogeneous nuclear ribonucleoprotein H1 (H)(HNRNPH1)	11	2	3
TALDO1	6888	transaldolase 1(TALDO1)	6	2	3
ZYX	7791	zyxin(ZYX)	6	2	3
REXO2	25996	RNA exonuclease 2(REXO2)	5	2	3
VPS37B	79720	VPS37B, ESCRT-I subunit(VPS37B)	5	2	3
UBA6	55236	ubiquitin like modifier activating enzyme 6(UBA6)	4	2	3
PFAS	5198	phosphoribosylformylglycinamidine synthase(PFAS)	3	2	3
UBE2N	7334	ubiquitin conjugating enzyme E2 N(UBE2N)	1	2	3
SULT1A3	6818	sulfotransferase family 1A member 3(SULT1A3)	0	2	3
PARK7	11315	Parkinsonism associated deglycase(PARK7)	0	2	3
HSPE1	25843	MOB family member 4, phocein(MOB4)	0	2	3
CHCHD3	54927	coiled-coil-helix-coiled-coil-helix domain containing 3(CHCHD3)	4	1	3
S100A11	6282	S100 calcium binding protein A11(S100A11)	2	1	3
DARS	1615	aspartyl-tRNA synthetase(DARS)	0	1	3
UBE2L3	7332	ubiquitin conjugating enzyme E2 L3(UBE2L3)	0	1	3
TMED10	10972	transmembrane p24 trafficking protein 10(TMED10)	18	0	3
TNFSF10	8743	tumor necrosis factor superfamily member 10(TNFSF10)	8	0	3
LRRC47	57470	leucine rich repeat containing 47(LRRC47)	6	0	3
PLA2G2A	5320	phospholipase A2 group IIA(PLA2G2A)	5	0	3
UBA1	7317	ubiquitin like modifier activating enzyme 1(UBA1)	5	0	3
ST3GAL1	6482	ST3 beta-galactoside alpha-2,3-sialyltransferase 1(ST3GAL1)	2	0	3
SNRPD3	6634	small nuclear ribonucleoprotein D3 polypeptide(SNRPD3)	2	0	3
CHMP1B	57132	charged multivesicular body protein 1B(CHMP1B)	2	0	3
HARS	3035	histidyl-tRNA synthetase(HARS)	1	0	3
MUC5AC	4586	mucin 5AC, oligomeric mucus/gel-forming(MUC5AC)	1	0	3
SDC1	6382	syndecan 1(SDC1)	1	0	3
UBE2K	3093	ubiquitin conjugating enzyme E2 K(UBE2K)	0	0	3
MTHFD1	4522	methylenetetrahydrofolate dehydrogenase, cyclohydrolase and formyltetrahydrofolate synthetase 1(MTHFD1)	0	0	3
PPM1A	5494	protein phosphatase, Mg2+/Mn2+ dependent 1A(PPM1A)	0	0	3
TXN	7295	thioredoxin(TXN)	0	0	3
AMY1A	279	amylase, alpha 2A (pancreatic)(AMY2A)	12	37	2
SLC34A2	10568	solute carrier family 34 member 2(SLC34A2)	12	32	2
SERPINA1	5265	serpin family A member 1(SERPINA1)	13	26	2
HEXA	3073	hexosaminidase subunit alpha(HEXA)	2	21	2
ARF6	382	ADP ribosylation factor 6(ARF6)	10	19	2
QSOX1	5768	quiescin sulfhydryl oxidase 1(QSOX1)	0	16	2
AP1S1	1174	adaptor related protein complex 1 sigma 1 subunit(AP1S1)	2	14	2
LIN7C	55327	lin-7 homolog C, crumbs cell polarity complex component(LIN7C)	6	13	2
FAM49B	51571	family with sequence similarity 49 member B(FAM49B)	0	13	2
QARS	5859	glutaminyl-tRNA synthetase(QARS)	34	12	2
CRYM	1428	crystallin mu(CRYM)	3	12	2
TRIM25	7706	tripartite motif containing 25(TRIM25)	3	12	2
PPIC	5480	peptidylprolyl isomerase C(PPIC)	0	12	2
C8G	733	complement C8 gamma chain(C8G)	11	11	2
FABP5	2171	fatty acid binding protein 5(FABP5)	2	11	2
AARS	16	alanyl-tRNA synthetase(AARS)	0	11	2
NME3	4832	NME/NM23 nucleoside diphosphate kinase 3(NME3)	0	11	2
NAP1L1	4673	nucleosome assembly protein 1 like 1(NAP1L1)	5	10	2
USP14	9097	ubiquitin specific peptidase 14(USP14)	11	9	2
VPS28	51160	VPS28, ESCRT-I subunit(VPS28)	9	9	2
PSMD1	5707	proteasome 26S subunit, non-ATPase 1(PSMD1)	6	9	2
ACTR1A	10121	ARP1 actin-related protein 1 homolog A, centractin alpha(ACTR1A)	1	9	2
HSPB1	3315	heat shock protein family B (small) member 1(HSPB1)	0	9	2
FASN	2194	fatty acid synthase(FASN)	0	9	2
UGDH	7358	UDP-glucose 6-dehydrogenase(UGDH)	0	9	2
CUL3	8452	cullin 3(CUL3)	16	8	2
FH	2395	frataxin(FXN)	12	8	2
HLA-G	3135	major histocompatibility complex, class I, G(HLA-G)	6	8	2
CCS	9973	copper chaperone for superoxide dismutase(CCS)	5	8	2
EIF4A1	1973	eukaryotic translation initiation factor 4A1(EIF4A1)	0	8	2
PDZK1IP1	10158	PDZK1 interacting protein 1(PDZK1IP1)	15	7	2
PNP	4860	purine nucleoside phosphorylase(PNP)	3	7	2
RAB25	57111	RAB25, member RAS oncogene family(RAB25)	0	7	2
RARRES1	5918	retinoic acid receptor responder 1(RARRES1)	14	6	2
DNPEP	23549	aspartyl aminopeptidase(DNPEP)	3	6	2
STOM	2040	stomatin(STOM)	2	6	2
ADPRHL2	54936	ADP-ribosylhydrolase like 2(ADPRHL2)	2	6	2
SFRP1	6422	secreted frizzled related protein 1(SFRP1)	0	6	2
PDCD6	10016	programmed cell death 6(PDCD6)	15	5	2
ST13	6767	suppression of tumorigenicity 13 (colon carcinoma) (Hsp70 interacting protein)(ST13)	11	5	2
TCN1	6947	transcobalamin 1(TCN1)	5	5	2
TLN1	7094	talin 1(TLN1)	3	5	2
NUCKS1	64710	nuclear casein kinase and cyclin dependent kinase substrate 1(NUCKS1)	3	5	2
CDH1	999	cadherin 1(CDH1)	1	5	2
PGM1	5236	phosphoglucomutase 1(PGM1)	1	5	2
CRYZ	1429	crystallin zeta(CRYZ)	0	5	2
UAP1	6675	UDP-N-acetylglucosamine pyrophosphorylase 1(UAP1)	15	4	2
AMY1C	277	amylase, alpha 1B (salivary)(AMY1B)	11	4	2
SND1	27044	staphylococcal nuclease and tudor domain containing 1(SND1)	8	4	2
FAU	2197	FAU, ubiquitin like and ribosomal protein S30 fusion(FAU)	7	4	2
CPPED1	55313	calcineurin like phosphoesterase domain containing 1(CPPED1)	4	4	2
CTSG	1511	cathepsin G(CTSG)	3	4	2
A1BG	1	alpha-1-B glycoprotein(A1BG)	1	4	2
BID	637	BH3 interacting domain death agonist(BID)	0	4	2
TFF1	7031	trefoil factor 1(TFF1)	0	4	2
VARS	7407	valyl-tRNA synthetase(VARS)	19	3	2
DNAJC3	5611	DnaJ heat shock protein family (Hsp40) member C3(DNAJC3)	13	3	2
TJP1	7082	tight junction protein 1(TJP1)	9	3	2
S100P	6286	S100 calcium binding protein P(S100P)	8	3	2
H2AFY	9555	H2A histone family member Y(H2AFY)	8	3	2
AHSG	197	alpha 2-HS glycoprotein(AHSG)	7	3	2
CPNE3	8895	copine 3(CPNE3)	7	3	2
PROM1	8842	prominin 1(PROM1)	5	3	2
SAR1A	56681	secretion associated Ras related GTPase 1A(SAR1A)	4	3	2
TTC35	9694	ER membrane protein complex subunit 2(EMC2)	3	3	2
TJP3	27134	tight junction protein 3(TJP3)	3	3	2
ACY1	95	aminoacylase 1(ACY1)	2	3	2
STXBP2	6813	syntaxin binding protein 2(STXBP2)	2	3	2
SORT1	6272	sortilin 1(SORT1)	23	2	2
PLEC	5339	plectin(PLEC)	17	2	2
GSS	2937	glutathione synthetase(GSS)	6	2	2
VBP1	7411	VHL binding protein 1(VBP1)	6	2	2
NEBL	10529	nebulette(NEBL)	5	2	2
GLUL	2752	glutamate-ammonia ligase(GLUL)	4	2	2
SUMO2	6613	small ubiquitin-like modifier 2(SUMO2)	4	2	2
AIFM1	9131	apoptosis inducing factor, mitochondria associated 1(AIFM1)	3	2	2
TGOLN2	10618	trans-golgi network protein 2(TGOLN2)	3	2	2
NAMPT	10135	nicotinamide phosphoribosyltransferase(NAMPT)	2	2	2
COASY	80347	Coenzyme A synthase(COASY)	2	2	2
ABHD14B	84836	abhydrolase domain containing 14B(ABHD14B)	2	2	2
SRSF1	6426	serine and arginine rich splicing factor 1(SRSF1)	0	2	2
TARS	6897	threonyl-tRNA synthetase(TARS)	0	2	2
FAF1	11124	Fas associated factor 1(FAF1)	0	2	2
TPK1	27010	thiamin pyrophosphokinase 1(TPK1)	0	2	2
ARFIP1	27236	ADP ribosylation factor interacting protein 1(ARFIP1)	0	2	2
GYG1	2992	glycogenin 1(GYG1)	12	1	2
TUBA4A	7277	tubulin alpha 4a(TUBA4A)	26	0	2
LSP1	4046	lymphocyte-specific protein 1(LSP1)	18	0	2
NUDT5	11164	nudix hydrolase 5(NUDT5)	13	0	2
TAF15	8148	TATA-box binding protein associated factor 15(TAF15)	12	0	2
SEC24C	9632	SEC24 homolog C, COPII coat complex component(SEC24C)	10	0	2
TMED9	54732	transmembrane p24 trafficking protein 9(TMED9)	7	0	2
PRPS2	5634	phosphoribosyl pyrophosphate synthetase 2(PRPS2)	6	0	2
RANBP1	5902	RAN binding protein 1(RANBP1)	2	0	2
RRBP1	6238	ribosome binding protein 1(RRBP1)	2	0	2
TSNAX	7257	translin associated factor X(TSNAX)	2	0	2
UMPS	7372	uridine monophosphate synthetase(UMPS)	2	0	2
TRIP10	9322	thyroid hormone receptor interactor 10(TRIP10)	2	0	2
CES1	1066	carboxylesterase 1(CES1)	1	0	2
SOD2	6648	superoxide dismutase 2, mitochondrial(SOD2)	0	0	2
SOD3	6649	superoxide dismutase 3, extracellular(SOD3)	0	0	2
SORD	6652	sorbitol dehydrogenase(SORD)	0	0	2
SCRN1	9805	secernin 1(SCRN1)	0	0	2
TES	26136	testin LIM domain protein(TES)	0	0	2
SCPEP1	59342	serine carboxypeptidase 1(SCPEP1)	0	0	2
PRH2	5555	proline rich protein HaeIII subfamily 2(PRH2)	8	24	1
CRYAB	1410	crystallin alpha B(CRYAB)	5	21	1
TOM1	10043	target of myb1 membrane trafficking protein(TOM1)	21	15	1
PRKAR2A	5576	protein kinase cAMP-dependent type II regulatory subunit alpha(PRKAR2A)	5	14	1
LYPLA1	10434	lysophospholipase I(LYPLA1)	0	14	1
DNAJB2	3300	DnaJ heat shock protein family (Hsp40) member B2(DNAJB2)	0	14	1
INPP1	3628	inositol polyphosphate-1-phosphatase(INPP1)	8	12	1
CDK6	1021	cyclin dependent kinase 6(CDK6)	3	9	1
FNTA	2339	farnesyltransferase, CAAX box, alpha(FNTA)	3	9	1
ILF2	3608	interleukin enhancer binding factor 2(ILF2)	3	7	1
FLG	2312	filaggrin(FLG)	9	6	1
PTGFRN	5738	prostaglandin F2 receptor inhibitor(PTGFRN)	6	6	1
EPB41L1	2036	erythrocyte membrane protein band 4.1 like 1(EPB41L1)	4	6	1
AP1M2	10053	adaptor related protein complex 1 mu 2 subunit(AP1M2)	1	6	1
PDCD4	27250	programmed cell death 4 (neoplastic transformation inhibitor)(PDCD4)	0	6	1
WDR1	9948	WD repeat domain 1(WDR1)	22	5	1
CARKD	55739	NAD(P)HX dehydratase(NAXD)	1	5	1
SERBP1	26135	SERPINE1 mRNA binding protein 1(SERBP1)	12	4	1
TTR	7276	transthyretin(TTR)	5	4	1
VPS37C	55048	VPS37C, ESCRT-I subunit(VPS37C)	2	4	1
BTD	686	biotinidase(BTD)	0	4	1
PYCARD	29108	PYD and CARD domain containing(PYCARD)	0	4	1
FKBP4	2288	FK506 binding protein 4(FKBP4)	21	3	1
DSP	1832	desmoplakin(DSP)	14	3	1
LCMT1	51451	leucine carboxyl methyltransferase 1(LCMT1)	4	3	1
PSAT1	29968	phosphoserine aminotransferase 1(PSAT1)	3	3	1
APEH	327	acylaminoacyl-peptide hydrolase(APEH)	2	3	1
HRG	3273	histidine rich glycoprotein(HRG)	0	3	1
MPST	4357	mercaptopyruvate sulfurtransferase(MPST)	0	3	1
SH2D4A	63898	SH2 domain containing 4A(SH2D4A)	0	3	1
COPS8	10920	COP9 signalosome subunit 8(COPS8)	25	2	1
DENR	8562	density regulated re-initiation and release factor(DENR)	22	2	1
AIP	9049	aryl hydrocarbon receptor interacting protein(AIP)	11	2	1
RAD23B	5887	RAD23 homolog B, nucleotide excision repair protein(RAD23B)	7	2	1
ISOC1	51015	isochorismatase domain containing 1(ISOC1)	6	2	1
TGFBI	7045	transforming growth factor beta induced(TGFBI)	4	2	1
PCYT2	5833	phosphate cytidylyltransferase 2, ethanolamine(PCYT2)	4	2	1
CASP3	836	caspase 3(CASP3)	1	2	1
SFN	2810	stratifin(SFN)	0	2	1
PTBP1	5725	polypyrimidine tract binding protein 1(PTBP1)	0	2	1
NUTF2	10204	nuclear transport factor 2(NUTF2)	0	2	1
EWSR1	2130	EWS RNA binding protein 1(EWSR1)	3	1	1
ATP1B1	481	ATPase Na+/K+ transporting subunit beta 1(ATP1B1)	2	1	1
RPL35	11224	ribosomal protein L35(RPL35)	2	1	1
ARL3	403	ADP ribosylation factor like GTPase 3(ARL3)	1	1	1
CSRP1	1465	cysteine and glycine rich protein 1(CSRP1)	1	1	1
SHMT1	6470	serine hydroxymethyltransferase 1(SHMT1)	20	0	1
PROSC	11212	proline synthetase cotranscribed homolog (bacterial)(PROSC)	7	0	1
OTUB1	55611	OTU deubiquitinase, ubiquitin aldehyde binding 1(OTUB1)	6	0	1
SEC31A	22872	SEC31 homolog A, COPII coat complex component(SEC31A)	3	0	1
PA2G4	5036	proliferation-associated 2G4(PA2G4)	2	0	1
NDRG1	10397	N-myc downstream regulated 1(NDRG1)	2	0	1
ATIC	471	5-aminoimidazole-4-carboxamide ribonucleotide formyltransferase/IMP cyclohydrolase(ATIC)	2	0	1
PTGES3	10728	prostaglandin E synthase 3(PTGES3)	1	0	1
TBCB	1155	tubulin folding cofactor B(TBCB)	0	0	1
PREP	5550	prolyl endopeptidase(PREP)	0	0	1
TWF1	5756	twinfilin actin binding protein 1(TWF1)	0	0	1
YWHAB	7529	tyrosine 3-monooxygenase/tryptophan 5-monooxygenase activation protein beta(YWHAB)	0	0	1
RUVBL2	10856	RuvB like AAA ATPase 2(RUVBL2)	0	0	1
CSDA	8531	Y-box binding protein 3(YBX3)	6	32	0
PEPD	5184	peptidase D(PEPD)	6	22	0
TMPO	7112	thymopoietin(TMPO)	29	21	0
SSH3	54961	slingshot protein phosphatase 3(SSH3)	2	21	0
GRHPR	9380	glyoxylate and hydroxypyruvate reductase(GRHPR)	17	20	0
GNPDA1	10007	glucosamine-6-phosphate deaminase 1(GNPDA1)	4	19	0
TJP2	9414	tight junction protein 2(TJP2)	7	18	0
GPHN	10243	gephyrin(GPHN)	4	15	0
RBBP9	10741	RB binding protein 9, serine hydrolase(RBBP9)	3	13	0
NEU1	4758	neuraminidase 1(NEU1)	1	13	0
GNG12	55970	G protein subunit gamma 12(GNG12)	0	13	0
PPL	5493	periplakin(PPL)	0	12	0
TYMP	1890	thymidine phosphorylase(TYMP)	5	11	0
FKBP3	2287	FK506 binding protein 3(FKBP3)	0	11	0
SPRR1A	6698	small proline rich protein 1A(SPRR1A)	0	11	0
RPLP2	6181	ribosomal protein lateral stalk subunit P2(RPLP2)	8	9	0
BAX	581	BCL2 associated X, apoptosis regulator(BAX)	1	9	0
F2	2147	coagulation factor II, thrombin(F2)	23	8	0
APOB	338	apolipoprotein B(APOB)	8	8	0
DPM3	54344	dolichyl-phosphate mannosyltransferase subunit 3(DPM3)	8	8	0
VDAC1	7416	voltage dependent anion channel 1(VDAC1)	4	8	0
PLAA	9373	phospholipase A2 activating protein(PLAA)	3	8	0
OSTF1	26578	osteoclast stimulating factor 1(OSTF1)	2	8	0
FUCA1	2517	fucosidase, alpha-L- 1, tissue(FUCA1)	1	8	0
DIABLO	56616	diablo IAP-binding mitochondrial protein(DIABLO)	0	8	0
TUBA1B	10376	tubulin alpha 1b(TUBA1B)	10	7	0
TSN	7247	translin(TSN)	7	7	0
MARCKS	4082	myristoylated alanine rich protein kinase C substrate(MARCKS)	4	7	0
MPO	4353	myeloperoxidase(MPO)	4	7	0
SCARB2	950	scavenger receptor class B member 2(SCARB2)	3	7	0
EZR	7430	ezrin(EZR)	3	7	0
VPS36	51028	vacuolar protein sorting 36 homolog(VPS36)	3	7	0
RAB2A	5862	RAB2A, member RAS oncogene family(RAB2A)	2	7	0
SDC4	6385	syndecan 4(SDC4)	2	7	0
CYFIP1	23191	cytoplasmic FMR1 interacting protein 1(CYFIP1)	2	7	0
GART	2618	phosphoribosylglycinamide formyltransferase, phosphoribosylglycinamide synthetase, phosphoribosylaminoimidazole synthetase(GART)	0	7	0
DDX17	10521	DEAD-box helicase 17(DDX17)	0	7	0
FGG	2266	fibrinogen gamma chain(FGG)	18	6	0
GLOD4	51031	glyoxalase domain containing 4(GLOD4)	12	6	0
TAGLN2	8407	transgelin 2(TAGLN2)	10	6	0
EEF1A1	1917	eukaryotic translation elongation factor 1 alpha 2(EEF1A2)	3	6	0
STAT3	6774	signal transducer and activator of transcription 3(STAT3)	3	6	0
CYB561	1534	cytochrome b561(CYB561)	2	6	0
EIF5A	56648	eukaryotic translation initiation factor 5A2(EIF5A2)	1	6	0
GAPDH	2597	glyceraldehyde-3-phosphate dehydrogenase(GAPDH)	0	6	0
SPR	6697	sepiapterin reductase (7,8-dihydrobiopterin:NADP+ oxidoreductase)(SPR)	0	6	0
GSDMB	55876	gasdermin B(GSDMB)	0	6	0
ATP6V1G1	9550	ATPase H+ transporting V1 subunit G1(ATP6V1G1)	42	5	0
MAT2A	4144	methionine adenosyltransferase 2A(MAT2A)	19	5	0
TPT1	7178	tumor protein, translationally-controlled 1(TPT1)	12	5	0
RPN1	6184	ribophorin I(RPN1)	8	5	0
MSLN	10232	mesothelin(MSLN)	8	5	0
EIF3K	27335	eukaryotic translation initiation factor 3 subunit K(EIF3K)	7	5	0
RAB5A	5868	RAB5A, member RAS oncogene family(RAB5A)	5	5	0
YBX1	4904	Y-box binding protein 1(YBX1)	4	5	0
CYCS	54205	cytochrome c, somatic(CYCS)	3	5	0
VIM	7431	vimentin(VIM)	2	5	0
OPLAH	26873	5-oxoprolinase (ATP-hydrolysing)(OPLAH)	2	5	0
PRKCSH	5589	protein kinase C substrate 80K-H(PRKCSH)	1	5	0
HSPA1B	3304	heat shock protein family A (Hsp70) member 1B(HSPA1B)	0	5	0
FKBP1A	2280	FK506 binding protein 1A(FKBP1A)	0	5	0
TACSTD2	4070	tumor-associated calcium signal transducer 2(TACSTD2)	46	4	0
LAP3	51056	leucine aminopeptidase 3(LAP3)	22	4	0
STX7	8417	syntaxin 7(STX7)	20	4	0
UBA7	7318	ubiquitin like modifier activating enzyme 7(UBA7)	18	4	0
PSMA1	5682	proteasome subunit alpha 1(PSMA1)	11	4	0
RABGGTA	5875	Rab geranylgeranyltransferase alpha subunit(RABGGTA)	8	4	0
CTSZ	1522	cathepsin Z(CTSZ)	6	4	0
PRKAG1	5571	protein kinase AMP-activated non-catalytic subunit gamma 1(PRKAG1)	4	4	0
RPS12	6206	ribosomal protein S12(RPS12)	4	4	0
DUSP23	54935	dual specificity phosphatase 23(DUSP23)	4	4	0
MMP10	4319	matrix metallopeptidase 10(MMP10)	3	4	0
PSAP	5660	prosaposin(PSAP)	3	4	0
STAU1	6780	staufen double-stranded RNA binding protein 1(STAU1)	3	4	0
PTPN11	5781	protein tyrosine phosphatase, non-receptor type 11(PTPN11)	2	4	0
GSPT1	2935	G1 to S phase transition 1(GSPT1)	1	4	0
APOH	350	apolipoprotein H(APOH)	0	4	0
ITIH4	3700	inter-alpha-trypsin inhibitor heavy chain family member 4(ITIH4)	0	4	0
VAT1	10493	vesicle amine transport 1(VAT1)	0	4	0
OLA1	29789	Obg like ATPase 1(OLA1)	0	4	0
PNPO	55163	pyridoxamine 5'-phosphate oxidase(PNPO)	0	4	0
NSFL1C	55968	NSFL1 cofactor(NSFL1C)	0	4	0
ANGPTL1	9068	angiopoietin like 1(ANGPTL1)	32	3	0
AGR2	10551	anterior gradient 2, protein disulphide isomerase family member(AGR2)	22	3	0
SET	6418	SET nuclear proto-oncogene(SET)	11	3	0
GNB2L1	10399	receptor for activated C kinase 1(RACK1)	11	3	0
PLIN3	10226	perilipin 3(PLIN3)	10	3	0
DAG1	1605	dystroglycan 1(DAG1)	7	3	0
MPI	4351	mannose phosphate isomerase(MPI)	7	3	0
SDHA	6389	succinate dehydrogenase complex flavoprotein subunit A(SDHA)	7	3	0
BSG	682	basigin (Ok blood group)(BSG)	6	3	0
NUCB2	4925	nucleobindin 2(NUCB2)	6	3	0
LRRC59	55379	leucine rich repeat containing 59(LRRC59)	6	3	0
PTPRF	5792	protein tyrosine phosphatase, receptor type F(PTPRF)	5	3	0
SQRDL	58472	sulfide quinone reductase-like (yeast)(SQRDL)	5	3	0
KIF21A	55605	kinesin family member 21A(KIF21A)	4	3	0
PLEKHA1	59338	pleckstrin homology domain containing A1(PLEKHA1)	4	3	0
MOCS2	4338	molybdenum cofactor synthesis 2(MOCS2)	3	3	0
FGB	2244	fibrinogen beta chain(FGB)	2	3	0
SH3BGRL	6451	SH3 domain binding glutamate rich protein like(SH3BGRL)	2	3	0
STK3	6788	serine/threonine kinase 3(STK3)	2	3	0
H4	8370	histone cluster 2 H4 family member a(HIST2H4A)	2	3	0
LANCL1	10314	LanC like 1(LANCL1)	2	3	0
RPL4	6124	ribosomal protein L4(RPL4)	0	3	0
SLC25A5	292	solute carrier family 25 member 5(SLC25A5)	0	3	0
APOE	348	apolipoprotein E(APOE)	0	3	0
ITIH3	3699	inter-alpha-trypsin inhibitor heavy chain 3(ITIH3)	0	3	0
IVL	3713	involucrin(IVL)	0	3	0
JUP	3728	junction plakoglobin(JUP)	0	3	0
SPINT1	6692	serine peptidase inhibitor, Kunitz type 1(SPINT1)	0	3	0
C1GALT1C1	29071	C1GALT1 specific chaperone 1(C1GALT1C1)	0	3	0
HADHB	3032	hydroxyacyl-CoA dehydrogenase/3-ketoacyl-CoA thiolase/enoyl-CoA hydratase (trifunctional protein), beta subunit(HADHB)	21	2	0
APRT	353	adenine phosphoribosyltransferase(APRT)	12	2	0
GLTP	51228	glycolipid transfer protein(GLTP)	12	2	0
SERPING1	710	serpin family G member 1(SERPING1)	9	2	0
SPARCL1	8404	SPARC like 1(SPARCL1)	7	2	0
KIF5B	3799	kinesin family member 5B(KIF5B)	5	2	0
HIST1H1B	3009	histone cluster 1 H1 family member b(HIST1H1B)	4	2	0
DKK4	27121	dickkopf WNT signaling pathway inhibitor 4(DKK4)	4	2	0
NUCB1	4924	nucleobindin 1(NUCB1)	3	2	0
PODXL	5420	podocalyxin like(PODXL)	3	2	0
PSMA2	5683	proteasome subunit alpha 2(PSMA2)	3	2	0
SLPI	6590	secretory leukocyte peptidase inhibitor(SLPI)	3	2	0
MVP	9961	major vault protein(MVP)	3	2	0
ABHD14A	25864	abhydrolase domain containing 14A(ABHD14A)	3	2	0
MYCBP	26292	MYC binding protein(MYCBP)	3	2	0
AGT	189	alanine-glyoxylate aminotransferase(AGXT)	2	2	0
CLTB	1212	clathrin light chain B(CLTB)	2	2	0
CNN2	1265	calponin 2(CNN2)	2	2	0
FGA	2243	fibrinogen alpha chain(FGA)	2	2	0
GOT2	2806	glutamic-oxaloacetic transaminase 2(GOT2)	2	2	0
HAGH	3029	hydroxyacylglutathione hydrolase(HAGH)	2	2	0
KLKB1	3818	kallikrein B1(KLKB1)	2	2	0
H2AFV	5814	purine rich element binding protein B(PURB)	2	2	0
RBP4	5950	retinol binding protein 4(RBP4)	2	2	0
STX3	6809	syntaxin 3(STX3)	2	2	0
PCBD1	5092	pterin-4 alpha-carbinolamine dehydratase 1(PCBD1)	1	2	0
RPL12	6136	ribosomal protein L12(RPL12)	1	2	0
SYNGR2	9144	synaptogyrin 2(SYNGR2)	1	2	0
ANPEP	290	alanyl aminopeptidase, membrane(ANPEP)	0	2	0
FHIT	2272	fragile histidine triad(FHIT)	0	2	0
GARS	2617	glycyl-tRNA synthetase(GARS)	0	2	0
GNB1	2782	G protein subunit beta 1(GNB1)	0	2	0
ICAM1	3383	intercellular adhesion molecule 1(ICAM1)	0	2	0
NSF	4905	N-ethylmaleimide sensitive factor, vesicle fusing ATPase(NSF)	0	2	0
SPRR2A	6700	small proline rich protein 2A(SPRR2A)	0	2	0
AKR1A1	10327	aldo-keto reductase family 1 member A1(AKR1A1)	0	2	0
HYOU1	10525	hypoxia up-regulated 1(HYOU1)	0	2	0
TMOD3	29766	tropomodulin 3(TMOD3)	0	2	0
HDDC2	51020	HD domain containing 2(HDDC2)	0	2	0
CNDP2	55748	CNDP dipeptidase 2 (metallopeptidase M20 family)(CNDP2)	0	2	0
NARS	4677	asparaginyl-tRNA synthetase(NARS)	31	1	0
CLIC1	1192	chloride intracellular channel 1(CLIC1)	18	1	0
SH3GL1	6455	SH3 domain containing GRB2 like 1, endophilin A2(SH3GL1)	8	1	0
SSBP1	6742	single stranded DNA binding protein 1(SSBP1)	6	1	0
PMM2	5373	phosphomannomutase 2(PMM2)	4	1	0
LGALS8	3964	galectin 8(LGALS8)	2	1	0
AQP5	362	aquaporin 5(AQP5)	1	1	0
CLN5	1203	ceroid-lipofuscinosis, neuronal 5(CLN5)	0	1	0
IDE	3416	insulin degrading enzyme(IDE)	0	1	0
GPX1	2876	glutathione peroxidase 1(GPX1)	44	0	0
ALAD	210	aminolevulinate dehydratase(ALAD)	34	0	0
ERP44	23071	endoplasmic reticulum protein 44(ERP44)	23	0	0
EEF1D	1936	eukaryotic translation elongation factor 1 delta(EEF1D)	20	0	0
WBP2	23558	WW domain binding protein 2(WBP2)	19	0	0
HEBP2	23593	heme binding protein 2(HEBP2)	16	0	0
GPS1	2873	G protein pathway suppressor 1(GPS1)	14	0	0
EEF2	1938	eukaryotic translation elongation factor 2(EEF2)	12	0	0
DSTN	11034	destrin, actin depolymerizing factor(DSTN)	10	0	0
B3GNT1	11041	beta-1,4-glucuronyltransferase 1(B4GAT1)	10	0	0
MAPRE1	22919	microtubule associated protein RP/EB family member 1(MAPRE1)	10	0	0
ARHGDIB	397	Rho GDP dissociation inhibitor beta(ARHGDIB)	8	0	0
BLVRA	644	biliverdin reductase A(BLVRA)	7	0	0
CMPK1	51727	cytidine/uridine monophosphate kinase 1(CMPK1)	7	0	0
ELANE	1991	elastase, neutrophil expressed(ELANE)	6	0	0
ARHGDIA	396	Rho GDP dissociation inhibitor alpha(ARHGDIA)	6	0	0
ARG1	445	argininosuccinate synthase 1(ASS1)	6	0	0
GRB2	2885	growth factor receptor bound protein 2(GRB2)	6	0	0
CBX3	11335	chromobox 3(CBX3)	6	0	0
SERPINB1	1992	serpin family B member 1(SERPINB1)	5	0	0
GNAI2	2771	G protein subunit alpha i2(GNAI2)	5	0	0
GNAS	2778	GNAS complex locus(GNAS)	5	0	0
SLIT3	6586	slit guidance ligand 3(SLIT3)	4	0	0
TRIM29	23650	tripartite motif containing 29(TRIM29)	4	0	0
DNAJB11	51726	DnaJ heat shock protein family (Hsp40) member B11(DNAJB11)	4	0	0
EIF2S1	1965	eukaryotic translation initiation factor 2 subunit alpha(EIF2S1)	3	0	0
GPX3	2878	glutathione peroxidase 3(GPX3)	3	0	0
TPPP3	51673	tubulin polymerization promoting protein family member 3(TPPP3)	3	0	0
ASAH1	427	N-acylsphingosine amidohydrolase 1(ASAH1)	2	0	0
ASL	435	argininosuccinate lyase(ASL)	2	0	0
CTTN	2017	cortactin(CTTN)	2	0	0
ENSA	2029	endosulfine alpha(ENSA)	2	0	0
HIST1H1C	3006	histone cluster 1 H1 family member c(HIST1H1C)	2	0	0
SNX2	6643	sorting nexin 2(SNX2)	2	0	0
USO1	8615	USO1 vesicle transport factor(USO1)	2	0	0
GIPC1	10755	GIPC PDZ domain containing family member 1(GIPC1)	2	0	0
CASP14	23581	caspase 14(CASP14)	2	0	0
CYB5R2	51700	cytochrome b5 reductase 2(CYB5R2)	2	0	0
PSMB2	5690	proteasome subunit beta 2(PSMB2)	1	0	0
SNX1	6642	sorting nexin 1(SNX1)	1	0	0
DDX52	11056	DExD-box helicase 52(DDX52)	1	0	0
CARHSP1	23589	calcium regulated heat stable protein 1(CARHSP1)	1	0	0
SNX6	58533	sorting nexin 6(SNX6)	1	0	0
